# Supplementary material for: RNASeq analysis of giant cane reveals the leaf transcriptome dynamics under long-term salt stress
Source: BMC Plant Biol. 2019 Aug 15;19:355. doi: 10.1186/s12870-019-1964-y (PMC6694640; doi:10.1186/s12870-019-1964-y)
Supplement: Supplementary file 2 — Figure S2. Picture of giant reed phenotype under salt stress. Figure S3. Length distribution of transcripts and Unigenes (ZIP 1076 kb) [file 12870_2019_1964_MOESM2_ESM.zip]

Archive with 2 entries (2 files):
- Figure S3.docx
- Figure S2.jpg
