# Supplementary material for: RNASeq analysis of giant cane reveals the leaf transcriptome dynamics under long-term salt stress
Source: BMC Plant Biol. 2019 Aug 15;19:355. doi: 10.1186/s12870-019-1964-y (PMC6694640; doi:10.1186/s12870-019-1964-y)
Supplement: Supplementary file 3 — Table S1. and Figure S4.. Validation of A. donax DEGs by Real Time qRT-PCR (XLSX 14 kb) [file 12870_2019_1964_MOESM3_ESM.xlsx]

## Sheet: Validation
Table S1. Validation of A. donax DEGs by Real Time qRT-PCR
Pattern	Cluster ID	Annotation	Fold change Illumina	log2 Illumina	Fold change rt-PCR	log2 rt-PCR	Primer F	Primer R
G2_S4 vs G2_CK / Up	Cluster-14027.257437	methyltransferase PMT26	2.28629e+14	47.7	6.72717	2.75	5'-GCCTCGACAATGAGAAGGCT-3'	5'-GCTTGGTGTGAGGCACATTG-3'
G2_S3 vs G2_CK / Up	Cluster-14027.6881	anthocyanidin 3-O-glucosyltransferase	8.55343e+07	26.35	7.6211	2.93	5'-GTGAAGGGCGACCAGTACCT-3'	5'-CCGCGAATATCCTCTGCACG-3'
G2_S4 vs G2_CK / Up	Cluster-14027.62961	senescence-associated protein DH	22978.5	14.488	6.02099	2.59	5'-CGATCACCACCAACTCGACG-3'	5'-GCAGCCGATGGAGTAGACGA-3'
G2_S4 vs G2_CK / Up	Cluster-14027.99727	ACC oxidase	4.85678	2.28	1.82766	0.87	5'-CAACGGCAGGTACAAGAGCG-3'	5'-TCCTCGAACACGAACCTGGG-3'
G2_S4 vs G2_CK / Up	Cluster-14027.51601	uncharacterized protein	6.46821e+19	65.81	112.986	6.82	5'-CCTCTCAGATCCAAGCTCCTCA-3'	5'-TCGGAATCACCTTGTGCCG-3'
G2_S4 vs G2_CK / Down	Cluster-14027.163842	proline dehydrogenase 2	9.79176e-06	-16.64	0.852635	-0.23	5'-GCGTGTTCGTCTCTTGTGTCC-3'	5'-AACTCGAGCACCTTCCTCTCG-3'
G2_S4 vs G2_S3 / Down	Cluster-14027.231635	palmitoyltransferase	7.35967e-05	-13.73	0.678302	-0.56	5'-AGGTTCGTTTCTGCACAGGC-3'	5'-GGGTCACTGGGAACGAACAC-3'
G2_S4 vs G2_S3 /Down	Cluster-14027.159114	Ribulose bisphosphate carboxylase	5.26836e-09	-27.5	0.50698	-0.98	5'-CAGCAACGGTGGAAGGATCA-3'	5'-TTCTCACGGAAGACGAAGCC-3'
G2_S3 vs G2_CK / Down	Cluster-14027.226133	probable WRKY transcription factor 4	4.09192e-17	-54.44	0.25	-2	5'-CCAGTGTCAGTCTCCTCCTG-3'	5'-GTCGTCAGATAGCCCGTAGG-3'
G2_S3 vs G2_CK / Down	Cluster-14027.24929	NAC domain-containing protein 77	3.2344e-07	-21.56	0.721965	-0.47	5'-CATGCACGAGTATCGCCTCG-3'	5'-GAAGTTTGGCGTTTCGGCAG-3'
All	Cluster-14027.113435	26 S proteasome non-ATPase regulatory subunit 11					5'-CACACGACTAGCAGCTTTCAAG-3'	5'-TTCAAACGTCGGGAAGGTTG-3'
Figure S4
