# Supplementary material for: RNASeq analysis of giant cane reveals the leaf transcriptome dynamics under long-term salt stress
Source: BMC Plant Biol. 2019 Aug 15;19:355. doi: 10.1186/s12870-019-1964-y (PMC6694640; doi:10.1186/s12870-019-1964-y)
Supplement: Supplementary file 5 — Table S3. Transcription factors responsive to salt, to drought or both to salt and drought stresses in A. donax (XLSX 44 kb) [file 12870_2019_1964_MOESM5_ESM.xlsx]

## Sheet: Summary
Table S3 - Transcription factors responsive to salt or to salt and drought in A. donax
A. donax unigene_ID	Rice_ID	Pident	Length	E-value	Hit Score	Family	DEG in G2-S4 vs G2-CK	DEG in G2-S3 vs G2-CK	DEG in G2-S4 vs G2-S3	Regulation	Differentially expressed in
Cluster-14027.100112	LOC_Os03g53020	87.93	290	3e-79	150	bHLH	1	1	0	Down	Salinity;Drought
Cluster-14027.100114	LOC_Os03g53020	87.93	290	4e-79	150	bHLH	1	1	0	Down	Salinity;Drought
Cluster-14027.100489	LOC_Os07g48450	89.76	127	4e-35	75	NAC	1	0	1	Up	Salinity;Drought
Cluster-14027.100602	LOC_Os01g09450	90.91	110	1e-31	70	AUX-IAA	1	0	0	Down	Salinity;Drought
Cluster-14027.102361	LOC_Os07g43420	86.41	184	2e-39	84	MYB	1	0	0	Up	Salinity;Drought
Cluster-14027.10325	LOC_Os02g38130	92.19	64	8e-16	44	NAC	1	0	1	Up	Salinity;Drought
Cluster-14027.10328	LOC_Os02g38130	92.19	64	8e-16	44	NAC	1	0	0	Up	Salinity;Drought
Cluster-14027.103664	LOC_Os01g18240	89.29	140	2e-35	76	MYB	1	1	0	Up	Salinity;Drought
Cluster-14027.105083	LOC_Os01g49160	94.29	105	5e-36	77	MYB	1	0	0	Up	Salinity;Drought
Cluster-14027.105316	LOC_Os01g14440	84.67	274	4e-55	110	WRKY	1	0	1	Up	Salinity;Drought
Cluster-14027.105657	LOC_Os08g38990	81.02	432	5e-49	100	WRKY	1	0	1	Down	Salinity;Drought
Cluster-14027.106842	LOC_Os05g44810	87.06	286	2e-72	138	AUX-IAA	1	1	0	Up	Salinity;Drought
Cluster-14027.106987	LOC_Os01g03720	91.73	133	3e-43	89	MYB	1	0	1	Up	Salinity;Drought
Cluster-14027.107730	LOC_Os02g52780	89.08	229	9e-71	136	bZIP	0	1	1	Up	Salinity;Drought
Cluster-14027.109867	LOC_Os04g36054	81.82	187	3e-20	51	AUX-IAA	1	1	0	Up	Salinity;Drought
Cluster-14027.109874	LOC_Os01g13520	84.13	334	1e-59	118	AUX-IAA	1	0	0	Down	Salinity;Drought
Cluster-14027.110514	LOC_Os11g29870	89.66	174	1e-50	102	WRKY	1	0	1	Up	Salinity;Drought
Cluster-14027.110516	LOC_Os11g29870	89.06	64	1e-11	36	WRKY	1	0	1	Up	Salinity;Drought
Cluster-14027.110969	LOC_Os01g34060	84.65	254	1e-41	87	MYB	1	0	0	Down	Salinity;Drought
Cluster-14027.112003	LOC_Os05g44810	86.04	265	2e-59	117	AUX-IAA	1	0	0	Up	Salinity;Drought
Cluster-14027.112004	LOC_Os05g44810	89.00	100	2e-23	56	AUX-IAA	1	0	1	Up	Salinity;Drought
Cluster-14027.112093	LOC_Os11g03300	81.77	203	2e-21	53	NAC	1	1	0	Down	Salinity;Drought
Cluster-14027.112095	LOC_Os11g03300	87.64	89	2e-15	43	NAC	1	1	0	Down	Salinity;Drought
Cluster-14027.112912	LOC_Os07g48596	94.74	38	1e-07	30	MYB	1	0	0	Up	Salinity;Drought
Cluster-14027.116367	LOC_Os10g41260	90.11	182	3e-55	110	MYB	1	0	0	Down	Salinity;Drought
Cluster-14027.116728	LOC_Os09g31300	89.29	168	4e-43	90	bHLH	1	0	0	Up	Salinity;Drought
Cluster-14027.117051	LOC_Os05g40960	89.53	344	1e-104	192	MYB-related	1	0	0	Down	Salinity;Drought
Cluster-14027.117168	LOC_Os05g41760	93.26	178	6e-65	126	AP2-EREBP	1	0	0	Up	Salinity;Drought
Cluster-14027.117169	LOC_Os02g09650	86.58	231	2e-51	103	AP2-EREBP	1	0	1	Up	Salinity;Drought
Cluster-14027.117269	LOC_Os08g33750	88.00	75	3e-13	39	MYB	1	0	0	Down	Salinity;Drought
Cluster-14027.117400	LOC_Os02g32590	85.28	462	1e-102	188	HSF	0	1	0	Up	Salinity;Drought
Cluster-14027.117564	LOC_Os12g40900	95.08	61	3e-19	49	AUX-IAA	1	0	1	Down	Salinity;Drought
Cluster-14027.117880	LOC_Os08g06110	91.75	97	3e-29	65	MYB-related	1	0	0	Up	Salinity;Drought
Cluster-14027.117881	LOC_Os08g06110	91.75	97	3e-29	65	MYB-related	1	0	1	Up	Salinity;Drought
Cluster-14027.117907	LOC_Os01g53880	87.50	120	6e-26	60	AUX-IAA	1	0	1	Up	Salinity;Drought
Cluster-14027.117911	LOC_Os01g53880	85.25	183	4e-34	75	AUX-IAA	1	0	1	Up	Salinity;Drought
Cluster-14027.117912	LOC_Os01g53880	81.63	147	5e-12	37	AUX-IAA	1	0	1	Up	Salinity;Drought
Cluster-14027.117913	LOC_Os01g53880	92.50	120	3e-40	84	AUX-IAA	0	0	1	Up	Salinity;Drought
Cluster-14027.118151	LOC_Os12g41680	88.18	220	3e-54	108	NAC	1	0	1	Up	Salinity;Drought
Cluster-14027.118153	LOC_Os12g41680	93.01	186	6e-70	134	NAC	1	0	0	Up	Salinity;Drought
Cluster-14027.120321	LOC_Os06g37450	98.59	71	1e-29	67	GATA	1	0	0	Down	Salinity;Drought
Cluster-14027.120710	LOC_Os04g52810	97.67	43	3e-13	39	NAC	1	0	1	Down	Salinity;Drought
Cluster-14027.120896	LOC_Os05g40960	85.99	357	3e-82	155	MYB-related	0	1	0	Down	Salinity;Drought
Cluster-14027.120898	LOC_Os05g40960	92.31	182	2e-65	126	MYB-related	1	0	0	Down	Salinity;Drought
Cluster-14027.122025	LOC_Os08g38990	81.77	417	2e-54	109	WRKY	1	0	0	Down	Salinity;Drought
Cluster-14027.122488	LOC_Os07g48596	84.69	209	9e-39	82	MYB	0	0	1	Up	Salinity;Drought
Cluster-14027.123967	LOC_Os02g31160	81.11	180	4e-16	44	Trihelix	0	0	1	Down	Salinity;Drought
Cluster-14027.124303	LOC_Os05g03040	90.59	85	2e-21	53	AP2-EREBP	1	1	0	Down	Salinity;Drought
Cluster-14027.125210	LOC_Os01g39020	83.51	279	2e-46	95	HSF	1	0	0	Down	Salinity;Drought
Cluster-14027.125322	LOC_Os09g26780	87.50	88	5e-13	40	Tify	1	0	0	Up	Salinity;Drought
Cluster-14027.125403	LOC_Os01g54890	94.59	185	4e-76	145	AP2-EREBP	1	0	0	Up	Salinity;Drought
Cluster-14027.125435	LOC_Os03g43410	87.93	58	1e-08	30	AUX-IAA	1	0	0	Down	Salinity;Drought
Cluster-14027.125496	LOC_Os09g35910	86.90	84	3e-10	34	HB	0	0	1	Up	Salinity;Drought
Cluster-14027.127339	LOC_Os09g31300	89.29	168	6e-43	90	bHLH	1	0	0	Up	Salinity;Drought
Cluster-14027.127604	LOC_Os07g27670	91.67	48	8e-09	32	WRKY	1	0	0	Down	Salinity;Drought
Cluster-14027.128606	LOC_Os05g44810	86.32	285	3e-66	129	AUX-IAA	1	0	1	Up	Salinity;Drought
Cluster-14027.128819	LOC_Os02g12790	91.30	161	3e-52	105	GATA	1	1	1	Down	Salinity;Drought
Cluster-14027.129703	LOC_Os05g44810	86.17	282	4e-65	126	AUX-IAA	1	0	1	Up	Salinity;Drought
Cluster-14027.129704	LOC_Os05g44810	86.04	265	3e-59	117	AUX-IAA	1	0	1	Up	Salinity;Drought
Cluster-14027.129708	LOC_Os05g44810	86.04	265	2e-59	117	AUX-IAA	1	1	1	Up	Salinity;Drought
Cluster-14027.130306	LOC_Os12g37970	86.92	107	1e-20	51	MYB-related	0	1	0	Down	Salinity;Drought
Cluster-14027.131102	LOC_Os09g26170	94.67	75	5e-25	59	MYB-related	1	0	0	Down	Salinity;Drought
Cluster-14027.131356	LOC_Os03g02240	90.32	62	1e-12	38	Trihelix	1	0	0	Up	Salinity;Drought
Cluster-14027.131488	LOC_Os06g11330	87.18	117	4e-24	57	MADS	1	1	0	Up	Salinity;Drought
Cluster-14027.131950	LOC_Os03g20550	80.41	194	8e-15	42	WRKY	1	0	0	Up	Salinity;Drought
Cluster-14027.133232	LOC_Os09g35790	81.52	184	8e-19	48	HSF	0	0	1	Up	Salinity;Drought
Cluster-14027.133427	LOC_Os05g40960	82.77	743	1e-125	227	MYB-related	1	0	0	Down	Salinity;Drought
Cluster-14027.133794	LOC_Os06g11330	86.89	122	1e-24	58	MADS	1	0	0	Up	Salinity;Drought
Cluster-14027.134028	LOC_Os07g48550	91.75	194	1e-67	130	NAC	0	0	1	Up	Salinity;Drought
Cluster-14027.134032	LOC_Os07g48550	85.29	68	1e-06	28	NAC	1	0	1	Up	Salinity;Drought
Cluster-14027.134093	LOC_Os04g48030	86.93	352	1e-94	176	HSF	1	0	0	Down	Salinity;Drought
Cluster-14027.134118	LOC_Os05g10690	88.83	197	1e-54	109	MYB	0	1	0	Down	Salinity;Drought
Cluster-14027.134119	LOC_Os01g09640	89.85	197	2e-59	117	MYB	1	0	0	Down	Salinity;Drought
Cluster-14027.134121	LOC_Os10g25290	94.12	51	4e-13	39	Tify	1	0	1	Up	Salinity;Drought
Cluster-14027.134130	LOC_Os01g09640	89.34	197	4e-57	113	MYB	1	0	1	Up	Salinity;Drought
Cluster-14027.134949	LOC_Os02g09650	81.59	391	3e-48	98	AP2-EREBP	1	0	0	Up	Salinity;Drought
Cluster-14027.135049	LOC_Os04g23550	94.87	195	2e-82	155	bHLH	1	0	0	Down	Salinity;Drought
Cluster-14027.135950	LOC_Os09g35910	89.29	84	2e-17	46	HB	1	0	1	Up	Salinity;Drought
Cluster-14027.137692	LOC_Os07g02800	86.36	132	4e-26	60	MYB	1	0	0	Up	Salinity;Drought
Cluster-14027.138286	LOC_Os02g58670	95.52	67	9e-23	55	bZIP	1	0	0	Up	Salinity;Drought
Cluster-14027.13913	LOC_Os02g09830	85.66	258	2e-55	110	bZIP	1	0	0	Up	Salinity;Drought
Cluster-14027.139204	LOC_Os03g60080	86.67	360	1e-88	165	NAC	1	0	0	Up	Salinity;Drought
Cluster-14027.139263	LOC_Os01g47560	84.95	93	8e-11	35	WRKY	0	0	1	Up	Salinity;Drought
Cluster-14027.139265	LOC_Os01g47560	97.50	160	1e-75	144	WRKY	1	0	0	Up	Salinity;Drought
Cluster-14027.139364	LOC_Os01g48060	94.39	107	1e-39	83	AUX-IAA	1	0	1	Up	Salinity;Drought
Cluster-14027.139434	LOC_Os06g11330	87.18	117	9e-24	57	MADS	1	0	0	Up	Salinity;Drought
Cluster-14027.139605	LOC_Os06g11330	86.89	122	1e-24	58	MADS	1	0	0	Up	Salinity;Drought
Cluster-14027.139606	LOC_Os06g11330	86.44	118	1e-19	50	MADS	1	0	0	Up	Salinity;Drought
Cluster-14027.139611	LOC_Os06g11330	87.18	117	3e-24	57	MADS	1	0	0	Down	Salinity;Drought
Cluster-14027.139748	LOC_Os02g52780	94.15	171	8e-68	131	bZIP	0	1	0	Up	Salinity;Drought
Cluster-14027.140648	LOC_Os09g31300	98.41	63	4e-25	59	bHLH	0	0	1	Up	Salinity;Drought
Cluster-14027.141440	LOC_Os05g03040	95.45	44	9e-12	36	AP2-EREBP	0	1	0	Down	Salinity;Drought
Cluster-14027.141441	LOC_Os05g03040	89.13	92	7e-21	52	AP2-EREBP	1	1	0	Down	Salinity;Drought
Cluster-14027.141442	LOC_Os05g03040	98.18	55	4e-20	51	AP2-EREBP	1	1	0	Down	Salinity;Drought
Cluster-14027.141447	LOC_Os01g64730	90.57	106	5e-29	66	bZIP	1	0	0	Up	Salinity;Drought
Cluster-14027.141641	LOC_Os08g33750	88.00	75	1e-13	39	MYB	1	0	0	Down	Salinity;Drought
Cluster-14027.142400	LOC_Os03g21060	91.93	161	2e-55	109	NAC	1	0	0	Up	Salinity;Drought
Cluster-14027.142688	LOC_Os07g41370	85.44	103	8e-16	43	MADS	1	0	1	Down	Salinity;Drought
Cluster-14027.142722	LOC_Os09g35790	83.27	538	6e-93	173	HSF	0	1	0	Down	Salinity;Drought
Cluster-14027.142723	LOC_Os09g35790	83.93	535	1e-102	188	HSF	1	1	0	Down	Salinity;Drought
Cluster-14027.143062	LOC_Os01g03720	93.28	134	1e-48	98	MYB	1	0	1	Up	Salinity;Drought
Cluster-14027.143247	LOC_Os03g26210	87.20	125	2e-26	61	bHLH	1	0	0	Down	Salinity;Drought
Cluster-14027.143495	LOC_Os04g49450	92.68	82	3e-24	58	MYB	0	0	1	Up	Salinity;Drought
Cluster-14027.144185	LOC_Os03g21030	93.88	147	2e-56	111	NAC	1	0	1	Up	Salinity;Drought
Cluster-14027.144263	LOC_Os03g21060	92.38	105	2e-33	73	NAC	0	0	1	Up	Salinity;Drought
Cluster-14027.144264	LOC_Os03g21060	87.97	158	3e-38	80	NAC	1	0	1	Up	Salinity;Drought
Cluster-14027.144967	LOC_Os10g41200	84.86	469	7e-99	183	MYB	1	0	1	Up	Salinity;Drought
Cluster-14027.145889	LOC_Os12g37970	88.78	98	1e-21	52	MYB-related	0	0	1	Up	Salinity;Drought
Cluster-14027.145890	LOC_Os07g48870	93.18	132	3e-47	96	MYB	1	0	1	Up	Salinity;Drought
Cluster-14027.145913	LOC_Os01g74410	86.55	119	5e-23	55	MYB	1	1	0	Down	Salinity;Drought
Cluster-14027.145922	LOC_Os01g03720	88.64	176	6e-47	96	MYB	1	0	0	Up	Salinity;Drought
Cluster-14027.145923	LOC_Os12g37970	85.52	297	2e-63	123	MYB-related	0	0	1	Up	Salinity;Drought
Cluster-14027.145926	LOC_Os01g74410	86.55	119	5e-23	55	MYB	0	0	1	Up	Salinity;Drought
Cluster-14027.145952	LOC_Os05g03040	87.18	195	1e-41	87	AP2-EREBP	1	1	0	Down	Salinity;Drought
Cluster-14027.145953	LOC_Os05g03040	95.45	44	9e-12	36	AP2-EREBP	1	0	0	Down	Salinity;Drought
Cluster-14027.146299	LOC_Os09g20350	91.67	120	1e-38	81	AP2-EREBP	1	0	0	Up	Salinity
Cluster-14027.146378	LOC_Os01g09450	90.00	110	3e-29	66	AUX-IAA	0	0	1	Down	Salinity;Drought
Cluster-14027.147142	LOC_Os02g03960	90.00	360	1e-116	212	bZIP	1	0	0	Down	Salinity;Drought
Cluster-14027.147144	LOC_Os02g03960	88.33	360	1e-106	194	bZIP	1	0	0	Down	Salinity;Drought
Cluster-14027.147182	LOC_Os03g26210	86.07	122	6e-22	54	bHLH	1	0	0	Down	Salinity;Drought
Cluster-14027.147662	LOC_Os09g26780	91.11	90	9e-24	58	Tify	1	0	0	Down	Salinity;Drought
Cluster-14027.148425	LOC_Os04g23550	96.88	96	4e-40	84	bHLH	1	0	0	Down	Salinity;Drought
Cluster-14027.148646	LOC_Os05g40960	90.00	230	2e-72	138	MYB-related	1	0	0	Down	Salinity;Drought
Cluster-14027.149113	LOC_Os02g43150	94.81	212	7e-90	168	GATA	1	0	0	Up	Salinity;Drought
Cluster-14027.150801	LOC_Os04g46220	95.45	242	1e-108	198	AP2-EREBP	1	0	1	Up	Salinity;Drought
Cluster-14027.150824	LOC_Os03g26210	87.10	93	3e-17	45	bHLH	1	1	0	Down	Salinity;Drought
Cluster-14027.150834	LOC_Os03g08500	91.39	151	1e-48	99	AP2-EREBP	0	0	1	Up	Salinity;Drought
Cluster-14027.151188	LOC_Os01g53220	90.52	327	1e-114	208	HSF	1	0	1	Up	Salinity;Drought
Cluster-14027.151198	LOC_Os09g28310	81.09	534	3e-69	133	bZIP	1	0	0	Up	Salinity;Drought
Cluster-14027.152607	LOC_Os12g29330	85.81	296	2e-61	120	NAC	1	0	1	Up	Salinity;Drought
Cluster-14027.153008	LOC_Os01g70110	86.99	246	7e-58	114	NAC	1	0	0	Up	Salinity;Drought
Cluster-14027.153016	LOC_Os01g34060	84.65	254	9e-42	87	MYB	1	0	0	Down	Salinity;Drought
Cluster-14027.153017	LOC_Os01g34060	87.77	139	5e-31	69	MYB	1	0	0	Down	Salinity;Drought
Cluster-14027.153432	LOC_Os05g03040	97.94	97	6e-43	89	AP2-EREBP	1	1	0	Down	Salinity;Drought
Cluster-14027.153436	LOC_Os05g03040	88.82	152	3e-37	80	AP2-EREBP	1	0	0	Down	Salinity;Drought
Cluster-14027.153439	LOC_Os05g03040	84.71	255	6e-45	93	AP2-EREBP	1	1	0	Down	Salinity;Drought
Cluster-14027.154254	LOC_Os11g03300	88.21	212	7e-57	112	NAC	0	1	1	Down	Salinity;Drought
Cluster-14027.154345	LOC_Os08g31580	97.22	36	2e-09	32	AP2-EREBP	1	0	0	Up	Salinity;Drought
Cluster-14027.154519	LOC_Os01g60020	92.68	41	1e-07	29	NAC	1	0	1	Up	Salinity;Drought
Cluster-14027.155099	LOC_Os03g02240	86.32	234	7e-53	106	Trihelix	1	0	1	Up	Salinity;Drought
Cluster-14027.155626	LOC_Os05g25770	87.22	133	8e-29	65	WRKY	0	0	1	Down	Salinity;Drought
Cluster-14027.156053	LOC_Os06g11330	87.70	122	2e-27	62	MADS	1	0	0	Up	Salinity;Drought
Cluster-14027.156190	LOC_Os05g27730	92.73	55	2e-13	39	WRKY	1	0	1	Down	Salinity;Drought
Cluster-14027.156371	LOC_Os05g34830	96.23	53	8e-17	45	NAC	0	0	1	Up	Salinity;Drought
Cluster-14027.156552	LOC_Os01g54600	95.31	128	3e-52	104	WRKY	1	0	0	Up	Salinity;Drought
Cluster-14027.156597	LOC_Os09g20350	81.82	110	5e-08	30	AP2-EREBP	1	0	0	Down	Salinity
Cluster-14027.156916	LOC_Os10g26620	92.00	225	7e-81	153	dof	1	0	1	Up	Salinity;Drought
Cluster-14027.156982	LOC_Os05g25770	92.06	126	6e-41	86	WRKY	0	0	1	Down	Salinity;Drought
Cluster-14027.157270	LOC_Os09g20350	95.77	71	3e-25	59	AP2-EREBP	1	0	0	Up	Salinity
Cluster-14027.157591	LOC_Os03g26210	86.89	122	2e-24	58	bHLH	1	1	0	Down	Salinity;Drought
Cluster-14027.158299	LOC_Os12g29330	85.86	297	6e-62	121	NAC	1	0	1	Up	Salinity;Drought
Cluster-14027.159280	LOC_Os03g02240	89.53	296	4e-92	172	Trihelix	1	0	1	Up	Salinity;Drought
Cluster-14027.159286	LOC_Os03g02240	89.53	296	4e-92	172	Trihelix	1	1	0	Up	Salinity;Drought
Cluster-14027.159288	LOC_Os03g02240	90.43	303	1e-101	187	Trihelix	1	0	0	Up	Salinity;Drought
Cluster-14027.159356	LOC_Os04g38720	91.92	99	7e-30	67	NAC	1	1	0	Down	Salinity;Drought
Cluster-14027.159478	LOC_Os03g02240	87.61	234	8e-60	118	Trihelix	1	0	1	Up	Salinity;Drought
Cluster-14027.159540	LOC_Os11g03300	81.68	131	3e-11	35	NAC	1	0	1	Up	Salinity;Drought
Cluster-14027.159542	LOC_Os01g60020	92.68	41	1e-07	29	NAC	1	0	1	Up	Salinity;Drought
Cluster-14027.159544	LOC_Os11g03300	88.21	212	7e-57	112	NAC	1	1	0	Down	Salinity;Drought
Cluster-14027.159562	LOC_Os02g32590	85.28	462	1e-102	188	HSF	1	0	0	Up	Salinity;Drought
Cluster-14027.159595	LOC_Os05g25770	92.06	126	5e-41	86	WRKY	0	0	1	Down	Salinity;Drought
Cluster-14027.159950	LOC_Os01g53220	90.52	327	1e-114	208	HSF	1	0	0	Up	Salinity;Drought
Cluster-14027.160482	LOC_Os01g55340	93.18	132	9e-47	96	dof	1	1	0	Up	Salinity;Drought
Cluster-14027.160485	LOC_Os10g26620	89.23	65	1e-11	37	dof	1	1	1	Up	Salinity;Drought
Cluster-14027.160486	LOC_Os10g26620	91.11	225	4e-76	145	dof	1	0	0	Up	Salinity;Drought
Cluster-14027.161795	LOC_Os01g14440	91.47	129	3e-40	85	WRKY	1	0	1	Up	Salinity;Drought
Cluster-14027.161878	LOC_Os01g09640	89.11	202	6e-58	114	MYB	1	0	0	Down	Salinity;Drought
Cluster-14027.162059	LOC_Os12g29330	88.54	157	7e-41	85	NAC	1	0	0	Up	Salinity;Drought
Cluster-14027.162334	LOC_Os02g58670	95.52	67	9e-23	55	bZIP	1	0	0	Down	Salinity;Drought
Cluster-14027.162580	LOC_Os06g11860	91.51	106	4e-30	67	WRKY	0	0	1	Up	Salinity;Drought
Cluster-14027.162893	LOC_Os06g11860	91.51	106	4e-30	67	AP2-EREBP	1	0	0	Down	Salinity;Drought
Cluster-14027.162896	LOC_Os06g11860	87.27	110	1e-20	52	AP2-EREBP	1	0	0	Down	Salinity;Drought
Cluster-14027.163359	LOC_Os01g54990	88.30	171	2e-44	91	AUX-IAA	1	0	1	Up	Salinity;Drought
Cluster-14027.163360	LOC_Os01g48060	85.98	164	5e-28	64	AUX-IAA	1	0	0	Down	Salinity;Drought
Cluster-14027.163364	LOC_Os01g54990	92.86	56	4e-14	40	AUX-IAA	1	0	1	Up	Salinity;Drought
Cluster-14027.163367	LOC_Os01g54990	87.37	190	4e-46	94	AUX-IAA	1	0	1	Down	Salinity;Drought
Cluster-14027.163725	LOC_Os05g14180	92.73	110	7e-37	78	AUX-IAA	1	0	0	Down	Salinity;Drought
Cluster-14027.163838	LOC_Os03g21060	93.33	105	1e-35	77	NAC	1	0	1	Up	Salinity;Drought
Cluster-14027.163840	LOC_Os03g21060	92.38	105	2e-33	73	NAC	1	0	1	Up	Salinity;Drought
Cluster-14027.163841	LOC_Os03g21060	91.92	99	2e-27	63	NAC	1	0	1	Up	Salinity;Drought
Cluster-14027.164363	LOC_Os09g26780	87.14	70	5e-11	34	Tify	1	0	0	Down	Salinity;Drought
Cluster-14027.164546	LOC_Os03g06630	80.65	429	2e-46	95	HSF	1	1	0	Down	Salinity;Drought
Cluster-14027.164547	LOC_Os03g06630	80.09	422	8e-40	84	HSF	1	1	0	Down	Salinity;Drought
Cluster-14027.164640	LOC_Os05g40960	88.63	211	4e-56	111	MYB-related	1	1	0	Down	Salinity;Drought
Cluster-14027.164644	LOC_Os05g40960	81.70	743	1e-106	195	MYB-related	1	1	1	Down	Salinity;Drought
Cluster-14027.164645	LOC_Os05g40960	88.63	211	2e-58	115	MYB-related	1	0	0	Down	Salinity;Drought
Cluster-14027.164649	LOC_Os05g40960	85.99	357	3e-82	155	MYB-related	1	0	0	Down	Salinity;Drought
Cluster-14027.165242	LOC_Os05g03040	89.24	158	5e-39	83	AP2-EREBP	1	1	0	Down	Salinity;Drought
Cluster-14027.165439	LOC_Os07g48596	94.74	38	1e-07	30	MYB	1	0	0	Up	Salinity;Drought
Cluster-14027.166533	LOC_Os02g33610	89.81	432	1e-142	256	Trihelix	1	0	0	Down	Salinity;Drought
Cluster-14027.167150	LOC_Os04g46220	95.45	242	1e-108	198	AP2-EREBP	1	0	0	Down	Salinity;Drought
Cluster-14027.167151	LOC_Os02g43790	92.50	80	7e-23	56	AP2-EREBP	1	0	1	Up	Salinity;Drought
Cluster-14027.167236	LOC_Os01g14440	90.70	129	9e-38	81	WRKY	1	0	0	Up	Salinity;Drought
Cluster-14027.167238	LOC_Os01g14440	91.47	129	1e-40	85	WRKY	1	0	1	Up	Salinity;Drought
Cluster-14027.167456	LOC_Os06g35960	90.32	186	3e-58	114	HSF	1	0	1	Up	Salinity;Drought
Cluster-14027.167583	LOC_Os06g11860	85.19	135	2e-20	51	AP2-EREBP	1	1	0	Down	Salinity;Drought
Cluster-14027.167852	LOC_Os01g09640	88.38	198	3e-48	98	MYB	1	1	0	Down	Salinity;Drought
Cluster-14027.168128	LOC_Os04g36054	93.70	127	3e-46	95	AUX-IAA	1	1	0	Up	Salinity;Drought
Cluster-14027.168131	LOC_Os04g36054	95.96	99	4e-39	83	AUX-IAA	1	1	0	Up	Salinity;Drought
Cluster-14027.168140	LOC_Os04g36054	88.97	136	2e-35	76	AUX-IAA	1	1	0	Up	Salinity;Drought
Cluster-14027.168706	LOC_Os10g41260	89.36	188	4e-54	108	MYB	1	0	0	Down	Salinity;Drought
Cluster-14027.169078	LOC_Os01g54990	88.30	171	3e-44	91	AUX-IAA	1	0	1	Up	Salinity;Drought
Cluster-14027.169245	LOC_Os01g15900	97.73	44	3e-13	40	dof	1	1	1	Up	Salinity;Drought
Cluster-14027.169584	LOC_Os09g30400	88.20	161	4e-40	85	WRKY	1	0	0	Up	Salinity;Drought
Cluster-14027.170350	LOC_Os08g33750	95.65	46	2e-12	38	MYB	1	0	0	Down	Salinity;Drought
Cluster-14027.170499	LOC_Os12g29330	84.59	292	2e-52	105	NAC	1	0	1	Up	Salinity;Drought
Cluster-14027.170735	LOC_Os09g35790	97.63	169	2e-81	153	HSF	0	1	0	Down	Salinity;Drought
Cluster-14027.170741	LOC_Os09g35790	85.03	374	2e-77	147	HSF	1	0	0	Down	Salinity;Drought
Cluster-14027.170742	LOC_Os09g35790	85.03	374	2e-77	147	HSF	1	0	0	Down	Salinity;Drought
Cluster-14027.170744	LOC_Os09g35790	84.37	371	5e-72	138	HSF	1	0	0	Down	Salinity;Drought
Cluster-14027.170748	LOC_Os09g35790	83.93	535	1e-102	188	HSF	1	0	0	Down	Salinity;Drought
Cluster-14027.170749	LOC_Os09g35790	96.47	170	3e-77	146	HSF	1	0	0	Down	Salinity;Drought
Cluster-14027.171527	LOC_Os04g55560	92.73	110	2e-36	78	AP2-EREBP	1	0	0	Up	Salinity
Cluster-14027.171637	LOC_Os08g33750	83.91	174	8e-28	64	MYB	1	0	0	Down	Salinity;Drought
Cluster-14027.171638	LOC_Os08g33750	87.50	88	2e-13	40	MYB	1	0	1	Down	Salinity;Drought
Cluster-14027.171854	LOC_Os07g41370	85.44	103	1e-15	43	MADS	1	0	1	Down	Salinity;Drought
Cluster-14027.171855	LOC_Os07g41370	85.44	103	8e-16	43	MADS	1	0	1	Down	Salinity;Drought
Cluster-14027.171856	LOC_Os07g41370	96.23	53	8e-18	45	MADS	1	0	1	Down	Salinity;Drought
Cluster-14027.171857	LOC_Os07g41370	85.44	103	8e-16	43	MADS	1	0	1	Down	Salinity;Drought
Cluster-14027.171858	LOC_Os07g41370	85.44	103	8e-16	43	MADS	1	0	1	Down	Salinity;Drought
Cluster-14027.171860	LOC_Os07g41370	85.44	103	8e-16	43	MADS	1	0	0	Down	Salinity;Drought
Cluster-14027.172492	LOC_Os11g03300	89.89	89	2e-21	53	NAC	0	0	1	Up	Salinity;Drought
Cluster-14027.172494	LOC_Os11g03300	82.35	221	4e-27	63	NAC	1	0	1	Up	Salinity;Drought
Cluster-14027.172609	LOC_Os03g21060	92.78	97	5e-31	69	NAC	0	0	1	Up	Salinity;Drought
Cluster-14027.172612	LOC_Os03g21060	91.43	140	4e-45	92	NAC	1	0	1	Up	Salinity;Drought
Cluster-14027.172613	LOC_Os11g03300	85.53	76	7e-09	32	NAC	1	1	1	Up	Salinity;Drought
Cluster-14027.172988	LOC_Os02g36360	89.61	664	0.0	384	C2H2	1	0	1	Up	Salinity;Drought
Cluster-14027.173427	LOC_Os05g14180	88.89	252	2e-73	140	AUX-IAA	1	0	0	Down	Salinity;Drought
Cluster-14027.174003	LOC_Os01g54600	92.00	150	1e-49	100	WRKY	1	0	1	Up	Salinity;Drought
Cluster-14027.174007	LOC_Os01g54600	88.39	155	4e-38	81	WRKY	1	0	0	Up	Salinity;Drought
Cluster-14027.174010	LOC_Os01g54600	87.59	145	3e-32	71	WRKY	1	0	0	Up	Salinity;Drought
Cluster-14027.174217	LOC_Os05g03040	93.55	62	2e-17	46	AP2-EREBP	1	0	0	Down	Salinity;Drought
Cluster-14027.175270	LOC_Os07g03220	88.52	61	1e-09	33	bZIP	1	0	0	Up	Salinity;Drought
Cluster-14027.175271	LOC_Os01g36220	95.35	43	6e-11	35	bZIP	1	0	0	Up	Salinity;Drought
Cluster-14027.175445	LOC_Os01g53220	90.21	327	1e-112	206	HSF	1	0	1	Up	Salinity;Drought
Cluster-14027.176153	LOC_Os06g37450	97.18	71	2e-27	63	GATA	1	1	0	Down	Salinity;Drought
Cluster-14027.176225	LOC_Os02g08440	92.03	138	6e-46	94	WRKY	0	0	1	Up	Salinity;Drought
Cluster-14027.176440	LOC_Os01g64730	89.62	106	6e-27	62	bZIP	1	0	0	Up	Salinity;Drought
Cluster-14027.176448	LOC_Os01g64730	89.29	112	7e-28	64	bZIP	1	0	1	Up	Salinity;Drought
Cluster-14027.177286	LOC_Os11g03300	82.35	221	4e-27	63	NAC	1	1	0	Down	Salinity;Drought
Cluster-14027.177395	LOC_Os04g23550	92.71	96	2e-30	68	bHLH	1	0	0	Down	Salinity;Drought
Cluster-14027.177603	LOC_Os11g08210	91.80	61	6e-14	41	NAC	1	0	1	Up	Salinity;Drought
Cluster-14027.177811	LOC_Os08g33940	92.65	136	5e-47	96	MYB-related	1	0	0	Up	Salinity;Drought
Cluster-14027.177818	LOC_Os08g33940	92.65	136	6e-47	96	MYB	0	0	1	Down	Salinity;Drought
Cluster-14027.178298	LOC_Os01g64730	81.62	272	4e-32	71	bZIP	1	0	0	Up	Salinity;Drought
Cluster-14027.179191	LOC_Os02g36360	89.61	664	0.0	384	C2H2	1	0	1	Up	Salinity;Drought
Cluster-14027.179331	LOC_Os06g09370	79.45	623	1e-55	111	bHLH	1	0	0	Up	Salinity;Drought
Cluster-14027.179562	LOC_Os05g14180	94.55	110	1e-41	86	AUX-IAA	1	0	0	Down	Salinity;Drought
Cluster-14027.180316	LOC_Os04g55560	85.48	186	3e-33	73	AP2-EREBP	1	0	0	Up	Salinity
Cluster-14027.180969	LOC_Os05g49420	82.07	184	1e-20	52	bZIP	0	0	1	Up	Salinity;Drought
Cluster-14027.181087	LOC_Os12g37970	94.84	155	2e-61	119	MYB	1	0	0	Up	Salinity;Drought
Cluster-14027.182437	LOC_Os03g60080	95.96	99	1e-39	83	NAC	1	0	0	Up	Salinity;Drought
Cluster-14027.182438	LOC_Os03g60080	96.55	87	8e-35	75	NAC	1	1	1	Up	Salinity;Drought
Cluster-14027.182645	LOC_Os06g37450	98.59	71	1e-29	67	GATA	0	1	0	Down	Salinity;Drought
Cluster-14027.182967	LOC_Os12g09250	90.51	137	1e-40	85	bZIP	1	0	1	Down	Salinity;Drought
Cluster-14027.183548	LOC_Os01g09450	90.91	110	1e-31	70	AUX-IAA	1	0	0	Down	Salinity;Drought
Cluster-14027.183625	LOC_Os07g12340	96.97	33	1e-07	29	NAC	1	0	0	Up	Salinity;Drought
Cluster-14027.183626	LOC_Os07g48550	85.29	68	1e-06	28	NAC	0	0	1	Up	Salinity;Drought
Cluster-14027.183628	LOC_Os03g21030	86.26	262	4e-60	118	NAC	1	0	1	Up	Salinity;Drought
Cluster-14027.183629	LOC_Os03g21030	86.26	262	4e-60	118	NAC	1	0	1	Up	Salinity;Drought
Cluster-14027.185435	LOC_Os05g25770	93.38	136	3e-49	100	WRKY	0	0	1	Down	Salinity;Drought
Cluster-14027.186254	LOC_Os08g41320	82.22	225	1e-27	63	bHLH	1	0	0	Down	Salinity;Drought
Cluster-14027.186619	LOC_Os02g57790	85.71	161	4e-31	70	C2H2	1	0	0	Up	Salinity
Cluster-14027.187445	LOC_Os05g44810	90.00	100	9e-26	60	AUX-IAA	1	1	1	Up	Salinity;Drought
Cluster-14027.187722	LOC_Os09g10840	84.83	145	2e-23	57	bZIP	1	0	0	Down	Salinity;Drought
Cluster-14027.188814	LOC_Os03g06630	80.09	422	8e-40	84	HSF	1	1	0	Down	Salinity;Drought
Cluster-14027.189194	LOC_Os03g28940	95.35	86	1e-31	70	Tify	1	0	0	Down	Salinity;Drought
Cluster-14027.189454	LOC_Os08g06110	88.93	253	8e-74	141	MYB-related	1	0	0	Up	Salinity;Drought
Cluster-14027.189633	LOC_Os06g11330	87.18	117	5e-24	57	MADS	1	0	0	Up	Salinity;Drought
Cluster-14027.189634	LOC_Os06g11330	87.18	117	5e-24	57	MADS	1	0	0	Up	Salinity;Drought
Cluster-14027.190344	LOC_Os01g54990	86.76	204	1e-47	96	AUX-IAA	1	0	0	Up	Salinity;Drought
Cluster-14027.190940	LOC_Os07g41370	85.44	103	9e-16	43	MADS	1	0	0	Down	Salinity;Drought
Cluster-14027.191122	LOC_Os04g38720	82.55	212	2e-24	58	NAC	0	1	0	Down	Salinity;Drought
Cluster-14027.191683	LOC_Os12g29520	82.38	193	2e-24	57	AUX-IAA	1	0	0	Up	Salinity;Drought
Cluster-14027.192028	LOC_Os07g39480	85.49	565	1e-131	237	WRKY	1	0	0	Up	Salinity
Cluster-14027.192433	LOC_Os01g14440	91.47	129	4e-40	85	WRKY	1	0	1	Up	Salinity;Drought
Cluster-14027.193489	LOC_Os03g19370	83.14	261	1e-40	85	bZIP	1	0	0	Down	Salinity;Drought
Cluster-14027.194117	LOC_Os03g06630	93.02	43	1e-08	31	HSF	1	0	0	Down	Salinity;Drought
Cluster-14027.194119	LOC_Os03g06630	80.05	416	1e-38	82	HSF	1	1	0	Down	Salinity;Drought
Cluster-14027.194234	LOC_Os09g35790	83.93	535	1e-102	188	HSF	1	1	0	Down	Salinity;Drought
Cluster-14027.194747	LOC_Os08g06140	88.24	289	1e-80	153	NAC	1	0	1	Up	Salinity;Drought
Cluster-14027.194979	LOC_Os05g40960	88.63	211	1e-58	115	MYB-related	1	1	0	Down	Salinity;Drought
Cluster-14027.195112	LOC_Os03g28940	91.20	125	4e-37	79	Tify	1	0	0	Down	Salinity;Drought
Cluster-14027.195131	LOC_Os04g52810	97.67	43	6e-13	39	NAC	0	0	1	Down	Salinity;Drought
Cluster-14027.195358	LOC_Os02g09650	86.58	231	2e-51	103	AP2-EREBP	1	1	0	Up	Salinity;Drought
Cluster-14027.195618	LOC_Os09g29960	93.80	129	3e-47	97	dof	1	0	0	Up	Salinity;Drought
Cluster-14027.195619	LOC_Os08g38220	90.97	155	8e-48	98	dof	1	0	0	Up	Salinity;Drought
Cluster-14027.197793	LOC_Os08g01780	92.59	108	4e-35	76	AUX-IAA	1	0	0	Down	Salinity;Drought
Cluster-14027.198246	LOC_Os04g48030	86.72	384	3e-88	165	HSF	1	0	0	Down	Salinity;Drought
Cluster-14027.198478	LOC_Os01g46970	85.98	107	1e-17	47	bZIP	1	0	1	Up	Salinity;Drought
Cluster-14027.199544	LOC_Os05g44810	86.04	265	2e-59	117	AUX-IAA	1	0	0	Up	Salinity;Drought
Cluster-14027.199671	LOC_Os12g29330	86.49	296	4e-66	128	NAC	1	0	0	Up	Salinity;Drought
Cluster-14027.200286	LOC_Os05g41760	93.64	173	8e-67	129	AP2-EREBP	1	0	0	Up	Salinity;Drought
Cluster-14027.202543	LOC_Os07g41370	85.44	103	1e-15	43	MADS	1	0	0	Down	Salinity;Drought
Cluster-14027.202932	LOC_Os08g06110	91.75	97	3e-29	65	MYB-related	1	0	0	Up	Salinity;Drought
Cluster-14027.203656	LOC_Os07g48450	91.55	71	6e-18	47	NAC	0	1	0	Down	Salinity;Drought
Cluster-14027.205211	LOC_Os09g31300	97.25	109	1e-47	97	bHLH	1	0	0	Up	Salinity;Drought
Cluster-14027.206877	LOC_Os05g02420	86.08	79	2e-11	35	MYB-related	1	0	0	Down	Salinity;Drought
Cluster-14027.208819	LOC_Os03g21060	93.40	106	2e-36	78	NAC	1	0	1	Up	Salinity;Drought
Cluster-14027.211947	LOC_Os08g38990	81.52	433	2e-54	109	WRKY	1	0	1	Down	Salinity;Drought
Cluster-14027.213751	LOC_Os03g08320	89.25	93	2e-21	53	Tify	1	0	1	Up	Salinity;Drought
Cluster-14027.214721	LOC_Os12g37690	89.72	107	9e-28	63	MYB	0	0	1	Up	Salinity;Drought
Cluster-14027.216975	LOC_Os09g30400	88.20	161	4e-40	85	WRKY	0	0	1	Up	Salinity;Drought
Cluster-14027.218479	LOC_Os10g26620	85.19	81	3e-09	33	dof	1	0	0	Up	Salinity;Drought
Cluster-14027.222879	LOC_Os05g34830	82.13	291	2e-31	69	NAC	1	0	1	Up	Salinity;Drought
Cluster-14027.222882	LOC_Os05g34830	86.73	113	1e-20	51	NAC	0	0	1	Up	Salinity;Drought
Cluster-14027.222883	LOC_Os05g34830	82.13	291	2e-31	69	NAC	1	0	1	Up	Salinity;Drought
Cluster-14027.222885	LOC_Os11g08210	97.92	48	6e-17	44	NAC	1	0	1	Up	Salinity;Drought
Cluster-14027.223767	LOC_Os12g41680	93.01	186	6e-70	134	NAC	1	0	1	Up	Salinity;Drought
Cluster-14027.224180	LOC_Os12g39640	93.27	104	5e-35	76	MYB	1	1	0	Up	Salinity;Drought
Cluster-14027.22563	LOC_Os11g29870	87.36	174	5e-41	86	WRKY	1	0	1	Up	Salinity;Drought
Cluster-14027.22564	LOC_Os11g29870	90.62	64	6e-14	40	WRKY	1	0	1	Up	Salinity;Drought
Cluster-14027.226133	LOC_Os01g60600	91.11	45	3e-07	29	WRKY	1	0	0	Down	Salinity;Drought
Cluster-14027.226839	LOC_Os09g31300	91.03	78	5e-20	50	bHLH	1	0	1	Up	Salinity;Drought
Cluster-14027.227824	LOC_Os01g09590	90.40	125	5e-36	77	MYB	0	0	1	Down	Salinity;Drought
Cluster-14027.229551	LOC_Os03g55080	90.05	201	7e-62	121	WRKY	1	0	0	Up	Salinity;Drought
Cluster-14027.229552	LOC_Os03g55080	90.05	201	7e-62	121	WRKY	1	0	0	Down	Salinity;Drought
Cluster-14027.229558	LOC_Os03g55080	87.79	213	2e-55	110	WRKY	1	0	0	Up	Salinity;Drought
Cluster-14027.229994	LOC_Os08g38220	84.52	84	4e-09	32	dof	1	0	0	Up	Salinity;Drought
Cluster-14027.230952	LOC_Os01g63980	96.03	353	1e-167	297	C2H2	1	0	1	Up	Salinity;Drought
Cluster-14027.230953	LOC_Os05g37190	91.05	380	1e-134	242	C2H2	1	0	0	Up	Salinity;Drought
Cluster-14027.232241	LOC_Os08g06140	88.32	291	8e-82	155	NAC	1	0	0	Down	Salinity;Drought
Cluster-14027.233563	LOC_Os05g41540	84.98	273	8e-55	109	bZIP	1	0	1	Up	Salinity;Drought
Cluster-14027.233576	LOC_Os01g58760	85.02	327	4e-68	131	bZIP	1	0	0	Down	Salinity;Drought
Cluster-14027.234291	LOC_Os07g02800	93.90	82	4e-27	62	MYB	1	0	0	Up	Salinity;Drought
Cluster-14027.236465	LOC_Os01g49830	88.50	339	1e-103	190	AP2-EREBP	0	0	1	Up	Salinity;Drought
Cluster-14027.236945	LOC_Os01g68700	81.61	658	1e-100	186	bHLH	1	0	0	Up	Salinity;Drought
Cluster-14027.237650	LOC_Os03g58830	82.57	218	2e-29	66	bHLH	0	0	1	Up	Salinity;Drought
Cluster-14027.238109	LOC_Os01g09450	93.64	110	1e-38	82	AUX-IAA	1	0	0	Up	Salinity;Drought
Cluster-14027.245044	LOC_Os12g41680	90.00	90	8e-23	54	NAC	1	0	1	Up	Salinity;Drought
Cluster-14027.245850	LOC_Os06g49040	91.43	70	2e-17	46	MYB	0	0	1	Up	Salinity;Drought
Cluster-14027.247776	LOC_Os03g55590	84.68	222	8e-39	82	MYB	1	0	0	Up	Salinity;Drought
Cluster-14027.247777	LOC_Os03g55590	94.67	75	3e-25	59	MYB-related	1	1	1	Up	Salinity;Drought
Cluster-14027.248285	LOC_Os06g40330	88.71	248	1e-70	136	MYB	1	0	0	Up	Salinity
Cluster-14027.248485	LOC_Os01g46970	87.50	120	2e-25	60	bZIP	1	0	0	Up	Salinity;Drought
Cluster-14027.24929	LOC_Os12g03050	94.03	67	3e-20	51	NAC	0	1	0	Down	Salinity;Drought
Cluster-14027.250058	LOC_Os06g44750	91.49	94	7e-27	62	AP2-EREBP	1	0	0	Up	Salinity
Cluster-14027.250059	LOC_Os06g44750	91.49	94	4e-27	62	AP2-EREBP	1	0	1	Down	Salinity
Cluster-14027.253027	LOC_Os08g01780	92.59	108	5e-35	76	AUX-IAA	1	0	0	Down	Salinity;Drought
Cluster-14027.253501	LOC_Os03g55590	86.05	215	5e-44	91	MYB	1	0	1	Up	Salinity;Drought
Cluster-14027.254114	LOC_Os02g39140	90.58	138	1e-39	84	bHLH	1	0	0	Up	Salinity;Drought
Cluster-14027.254115	LOC_Os02g39140	90.51	137	3e-39	83	bHLH	1	0	1	Up	Salinity;Drought
Cluster-14027.255536	LOC_Os02g42850	96.52	115	7e-49	99	MYB	1	0	0	Up	Salinity;Drought
Cluster-14027.257151	LOC_Os02g13800	89.02	164	1e-44	92	HSF	1	0	0	Up	Salinity;Drought
Cluster-14027.258249	LOC_Os02g39140	90.51	137	4e-39	83	bHLH	1	0	1	Up	Salinity;Drought
Cluster-14027.260327	LOC_Os05g37190	91.05	380	1e-134	242	C2H2	1	0	1	Up	Salinity;Drought
Cluster-14027.26036	LOC_Os03g12940	84.03	144	1e-20	52	bHLH	1	0	1	Down	Salinity;Drought
Cluster-14027.2629	LOC_Os03g60560	83.12	231	1e-34	75	C2H2	1	0	1	Up	Salinity;Drought
Cluster-14027.264215	LOC_Os02g49840	89.73	185	6e-55	109	MADS	0	0	1	Up	Salinity;Drought
Cluster-14027.265353	LOC_Os09g28210	95.70	302	1e-139	250	bHLH	1	1	0	Up	Salinity;Drought
Cluster-14027.265354	LOC_Os09g28210	93.75	304	1e-126	228	bHLH	1	0	0	Up	Salinity;Drought
Cluster-14027.265357	LOC_Os09g28210	94.68	301	1e-131	237	bHLH	1	0	0	Up	Salinity;Drought
Cluster-14027.265870	LOC_Os01g24070	90.32	93	6e-24	57	GATA	0	0	1	Up	Salinity;Drought
Cluster-14027.271358	LOC_Os06g45140	92.50	80	5e-23	56	bZIP	0	0	1	Down	Salinity;Drought
Cluster-14027.274251	LOC_Os04g50770	94.55	55	2e-15	43	MYB-related	1	0	0	Up	Salinity;Drought
Cluster-14027.274253	LOC_Os04g50770	94.55	55	2e-15	43	MYB-related	1	0	1	Up	Salinity;Drought
Cluster-14027.30647	LOC_Os05g46610	92.81	139	6e-49	99	MYB-related	0	1	1	Up	Salinity;Drought
Cluster-14027.31513	LOC_Os01g06640	82.77	499	7e-86	161	bHLH	1	0	0	Up	Salinity;Drought
Cluster-14027.32477	LOC_Os02g39140	94.34	53	2e-14	41	bHLH	1	0	0	Up	Salinity;Drought
Cluster-14027.32583	LOC_Os07g02800	84.35	147	1e-23	56	MYB	1	0	1	Up	Salinity;Drought
Cluster-14027.32997	LOC_Os02g42850	96.52	115	4e-49	99	MYB-related	1	1	0	Up	Salinity;Drought
Cluster-14027.32998	LOC_Os02g42850	96.52	115	7e-49	99	MYB-related	1	1	0	Up	Salinity;Drought
Cluster-14027.33140	LOC_Os08g10080	95.83	48	6e-14	40	NAC	0	1	0	Up	Salinity;Drought
Cluster-14027.33141	LOC_Os08g10080	89.52	105	5e-27	61	NAC	0	1	0	Up	Salinity;Drought
Cluster-14027.33142	LOC_Os04g52810	87.91	91	7e-18	47	NAC	1	1	0	Up	Salinity;Drought
Cluster-14027.33939	LOC_Os01g55340	96.09	179	4e-80	151	dof	1	0	0	Up	Salinity;Drought
Cluster-14027.34039	LOC_Os07g39960	83.57	207	2e-30	68	C2H2	1	0	0	Up	Salinity;Drought
Cluster-14027.34331	LOC_Os08g01780	92.31	117	7e-38	81	AUX-IAA	1	0	0	Down	Salinity;Drought
Cluster-14027.3528	LOC_Os02g13800	92.91	141	5e-50	101	HSF	0	0	1	Up	Salinity;Drought
Cluster-14027.35894	LOC_Os10g35300	89.47	76	1e-13	40	dof	1	0	0	Up	Salinity;Drought
Cluster-14027.35919	LOC_Os02g32140	89.30	187	1e-53	107	AP2-EREBP	1	0	1	Up	Salinity;Drought
Cluster-14027.36553	LOC_Os03g39432	83.44	803	1e-149	268	bHLH	1	0	0	Up	Salinity;Drought
Cluster-14027.38967	LOC_Os01g53040	92.00	150	1e-50	102	WRKY	0	0	1	Up	Salinity;Drought
Cluster-14027.39432	LOC_Os11g47460	81.30	460	4e-59	116	MYB-related	0	1	0	Down	Salinity;Drought
Cluster-14027.4111	LOC_Os07g22770	89.39	132	2e-35	76	AP2-EREBP	1	1	0	Down	Salinity
Cluster-14027.46229	LOC_Os10g21560	85.21	142	2e-24	58	NAC	0	0	1	Up	Salinity;Drought
Cluster-14027.46419	LOC_Os01g03720	93.38	136	2e-49	100	MYB	1	0	0	Up	Salinity;Drought
Cluster-14027.4975	LOC_Os04g34970	85.86	99	2e-15	43	AP2-EREBP	1	0	0	Up	Salinity;Drought
Cluster-14027.50005	LOC_Os04g23550	92.78	194	6e-70	134	bHLH	1	0	0	Down	Salinity;Drought
Cluster-14027.52537	LOC_Os04g51560	90.11	273	2e-87	164	WRKY	1	0	1	Up	Salinity;Drought
Cluster-14027.54191	LOC_Os01g24070	90.32	93	6e-24	57	GATA	0	1	1	Up	Salinity;Drought
Cluster-14027.58912	LOC_Os03g53150	88.81	277	5e-79	149	AUX-IAA	1	0	0	Up	Salinity;Drought
Cluster-14027.61430	LOC_Os03g54170	94.37	71	1e-22	55	MADS	1	0	0	Down	Salinity
Cluster-14027.62392	LOC_Os08g41320	85.00	140	8e-26	60	bHLH	1	0	0	Up	Salinity;Drought
Cluster-14027.63145	LOC_Os03g55590	84.19	215	2e-34	75	MYB	1	0	1	Up	Salinity;Drought
Cluster-14027.64311	LOC_Os01g13030	84.55	233	6e-43	89	AUX-IAA	1	0	0	Down	Salinity
Cluster-14027.6452	LOC_Os03g51110	89.43	227	5e-68	131	MYB	1	0	0	Up	Salinity;Drought
Cluster-14027.65066	LOC_Os01g24070	91.67	96	6e-27	62	GATA	1	0	0	Up	Salinity;Drought
Cluster-14027.67053	LOC_Os02g57250	90.91	66	2e-15	42	AUX-IAA	1	0	0	Down	Salinity;Drought
Cluster-14027.67903	LOC_Os12g42970	85.88	85	6e-12	37	GATA	1	0	1	Up	Salinity;Drought
Cluster-14027.67905	LOC_Os12g42970	85.88	262	1e-57	114	GATA	1	0	0	Up	Salinity;Drought
Cluster-14027.69567	LOC_Os02g17190	94.29	70	9e-22	54	MYB	0	0	1	Up	Salinity;Drought
Cluster-14027.69837	LOC_Os09g16510	88.32	137	3e-33	73	WRKY	1	0	0	Down	Salinity;Drought
Cluster-14027.69843	LOC_Os09g16510	89.66	116	3e-30	68	WRKY	1	0	0	Down	Salinity;Drought
Cluster-14027.70278	LOC_Os11g35390	95.15	103	2e-39	83	MYB-related	1	0	0	Down	Salinity;Drought
Cluster-14027.71609	LOC_Os06g39590	94.83	58	2e-17	46	AUX-IAA	1	0	0	Up	Salinity;Drought
Cluster-14027.71910	LOC_Os11g35390	95.00	140	1e-56	112	MYB-related	1	1	0	Down	Salinity;Drought
Cluster-14027.71911	LOC_Os11g35390	95.38	130	5e-53	106	MYB	1	0	0	Down	Salinity;Drought
Cluster-14027.72320	LOC_Os01g68700	82.22	658	1e-110	202	bHLH	1	0	0	Up	Salinity;Drought
Cluster-14027.72468	LOC_Os12g13570	90.16	61	4e-10	33	MYB-related	0	0	1	Down	Salinity;Drought
Cluster-14027.72772	LOC_Os12g40900	95.08	61	9e-19	49	AUX-IAA	1	0	1	Down	Salinity;Drought
Cluster-14027.73389	LOC_Os06g10880	88.52	61	4e-10	33	bZIP	1	0	0	Up	Salinity;Drought
Cluster-14027.73391	LOC_Os06g10880	88.84	215	2e-58	115	bZIP	1	0	0	Up	Salinity;Drought
Cluster-14027.73404	LOC_Os01g64310	90.54	222	3e-72	138	NAC	1	0	0	Down	Salinity;Drought
Cluster-14027.74951	LOC_Os02g12790	91.30	161	3e-52	105	GATA	1	1	1	Down	Salinity;Drought
Cluster-14027.76641	LOC_Os08g06110	91.75	97	3e-29	65	MYB-related	1	1	0	Up	Salinity;Drought
Cluster-14027.76867	LOC_Os01g60020	90.28	72	3e-16	44	NAC	1	0	1	Up	Salinity;Drought
Cluster-14027.78029	LOC_Os02g39140	90.51	137	3e-39	83	bHLH	1	1	1	Up	Salinity;Drought
Cluster-14027.79078	LOC_Os03g43930	84.03	144	6e-21	52	HB	0	0	1	Up	Salinity;Drought
Cluster-14027.79229	LOC_Os04g23550	93.23	192	4e-71	136	bHLH	1	0	0	Down	Salinity;Drought
Cluster-14027.79992	LOC_Os05g40960	88.46	208	7e-57	112	MYB-related	1	0	0	Down	Salinity;Drought
Cluster-14027.81116	LOC_Os03g43930	88.24	153	3e-38	81	HB	0	0	1	Up	Salinity;Drought
Cluster-14027.81614	LOC_Os12g39400	92.59	108	8e-33	72	C2H2	0	1	0	Down	Salinity;Drought
Cluster-14027.81723	LOC_Os07g02800	92.68	82	5e-24	58	MYB	1	0	1	Up	Salinity;Drought
Cluster-14027.81724	LOC_Os03g55590	84.19	215	2e-34	75	MYB	1	1	1	Up	Salinity;Drought
Cluster-14027.81725	LOC_Os07g02800	84.35	147	1e-23	56	MYB	1	0	0	Up	Salinity;Drought
Cluster-14027.81726	LOC_Os07g02800	84.35	147	1e-23	56	MYB	0	1	0	Up	Salinity;Drought
Cluster-14027.81727	LOC_Os07g02800	84.35	147	1e-23	56	MYB	1	0	1	Up	Salinity;Drought
Cluster-14027.81728	LOC_Os07g02800	92.41	79	4e-22	55	MYB	1	0	1	Up	Salinity;Drought
Cluster-14027.82197	LOC_Os09g28310	82.73	440	6e-56	111	bZIP	1	0	0	Up	Salinity;Drought
Cluster-14027.83308	LOC_Os10g25290	92.16	51	4e-11	35	Tify	0	0	1	Up	Salinity;Drought
Cluster-14027.84501	LOC_Os11g45950	89.06	64	1e-11	36	NAC	1	0	0	Down	Salinity
Cluster-14027.86027	LOC_Os02g12790	91.30	161	3e-52	105	GATA	1	0	1	Down	Salinity;Drought
Cluster-14027.86028	LOC_Os02g12790	91.30	161	3e-52	105	GATA	1	0	0	Up	Salinity;Drought
Cluster-14027.87194	LOC_Os10g42130	93.48	46	4e-10	34	NAC	0	0	1	Down	Salinity;Drought
Cluster-14027.89101	LOC_Os12g39640	83.85	130	2e-16	44	MYB	0	1	0	Up	Salinity;Drought
Cluster-14027.89106	LOC_Os12g39640	83.85	130	3e-16	44	MYB	1	0	0	Up	Salinity;Drought
Cluster-14027.89371	LOC_Os04g52810	97.67	43	6e-13	39	NAC	0	1	0	Down	Salinity;Drought
Cluster-14027.90082	LOC_Os01g61080	88.55	131	3e-32	71	WRKY	0	1	0	Down	Salinity;Drought
Cluster-14027.90713	LOC_Os01g09080	88.80	125	1e-28	65	WRKY	1	1	0	Down	Salinity;Drought
Cluster-14027.91344	LOC_Os12g42970	87.79	262	1e-69	134	GATA	1	0	0	Up	Salinity;Drought
Cluster-14027.91435	LOC_Os08g01780	93.59	78	2e-24	58	AUX-IAA	1	1	0	Down	Salinity;Drought
Cluster-14027.93309	LOC_Os08g38990	81.02	432	1e-49	100	WRKY	1	0	0	Down	Salinity;Drought
Cluster-14027.93310	LOC_Os08g38990	81.02	432	5e-49	100	WRKY	1	0	1	Down	Salinity;Drought
Cluster-14027.93356	LOC_Os05g44810	86.04	265	2e-59	117	AUX-IAA	1	0	0	Up	Salinity;Drought
Cluster-14027.93598	LOC_Os06g35960	91.62	179	3e-58	115	HSF	1	0	1	Up	Salinity;Drought
Cluster-14027.93744	LOC_Os08g36790	82.55	275	3e-35	76	bZIP	1	0	0	Up	Salinity;Drought
Cluster-14027.93753	LOC_Os09g28310	83.70	362	1e-64	126	bZIP	1	0	0	Up	Salinity;Drought
Cluster-14027.94030	LOC_Os07g48450	91.55	71	7e-18	47	NAC	1	0	1	Up	Salinity;Drought
Cluster-14027.94870	LOC_Os01g03720	93.28	134	1e-48	98	MYB	1	0	1	Up	Salinity;Drought
Cluster-14027.95353	LOC_Os07g48596	94.74	38	1e-07	30	MYB	1	0	0	Up	Salinity;Drought
Cluster-14027.97088	LOC_Os01g43590	86.29	248	8e-52	104	HSF	1	0	0	Up	Salinity;Drought
Cluster-14027.97807	LOC_Os01g09080	87.70	122	1e-26	62	WRKY	1	1	0	Down	Salinity;Drought
Cluster-14027.98280	LOC_Os02g09650	85.71	231	9e-47	95	AP2-EREBP	1	0	1	Up	Salinity;Drought
Cluster-14027.98557	LOC_Os11g08210	93.44	61	1e-16	45	NAC	1	0	1	Up	Salinity;Drought
Cluster-18239.1	LOC_Os09g26210	91.97	137	2e-45	93	C2H2	1	1	0	Down	Salinity;Drought
Cluster-18239.4	LOC_Os09g26210	91.97	137	2e-45	93	C2H2	1	1	0	Down	Salinity;Drought
Cluster-18729.0	LOC_Os03g60560	84.27	267	5e-40	84	C2H2	1	0	1	Up	Salinity;Drought
Cluster-9227.0	LOC_Os06g44750	93.55	93	4e-31	69	AP2-EREBP	1	0	0	Up	Salinity

## Sheet: Salinity
A. donax unigene_ID	Rice_ID	Pident	Length	E-value	Hit Score	Family	DEG in G2-S4 vs G2-CK	DEG in G2-S3 vs G2-CK	DEG in G2-S4 vs G2-S3	Regulation	Differentially expressed in
Cluster-14027.146299	LOC_Os09g20350	91.67	120	1e-38	81	AP2-EREBP	1	0	0	Up	Salinity
Cluster-14027.156597	LOC_Os09g20350	81.82	110	5e-08	30	AP2-EREBP	1	0	0	Down	Salinity
Cluster-14027.157270	LOC_Os09g20350	95.77	71	3e-25	59	AP2-EREBP	1	0	0	Up	Salinity
Cluster-14027.171527	LOC_Os04g55560	92.73	110	2e-36	78	AP2-EREBP	1	0	0	Up	Salinity
Cluster-14027.180316	LOC_Os04g55560	85.48	186	3e-33	73	AP2-EREBP	1	0	0	Up	Salinity
Cluster-14027.186619	LOC_Os02g57790	85.71	161	4e-31	70	C2H2	1	0	0	Up	Salinity
Cluster-14027.192028	LOC_Os07g39480	85.49	565	1e-131	237	WRKY	1	0	0	Up	Salinity
Cluster-14027.248285	LOC_Os06g40330	88.71	248	1e-70	136	MYB	1	0	0	Up	Salinity
Cluster-14027.250058	LOC_Os06g44750	91.49	94	7e-27	62	AP2-EREBP	1	0	0	Up	Salinity
Cluster-14027.250059	LOC_Os06g44750	91.49	94	4e-27	62	AP2-EREBP	1	0	1	Down	Salinity
Cluster-14027.4111	LOC_Os07g22770	89.39	132	2e-35	76	AP2-EREBP	1	1	0	Down	Salinity
Cluster-14027.61430	LOC_Os03g54170	94.37	71	1e-22	55	MADS	1	0	0	Down	Salinity
Cluster-14027.64311	LOC_Os01g13030	84.55	233	6e-43	89	AUX-IAA	1	0	0	Down	Salinity
Cluster-14027.84501	LOC_Os11g45950	89.06	64	1e-11	36	NAC	1	0	0	Down	Salinity
Cluster-9227.0	LOC_Os06g44750	93.55	93	4e-31	69	AP2-EREBP	1	0	0	Up	Salinity
