# Supplementary material for: RNASeq analysis of giant cane reveals the leaf transcriptome dynamics under long-term salt stress
Source: BMC Plant Biol. 2019 Aug 15;19:355. doi: 10.1186/s12870-019-1964-y (PMC6694640; doi:10.1186/s12870-019-1964-y)
Supplement: Supplementary file 6 — Table S4. Clusters specific regulated by salinity (XLSX 23 kb) [file 12870_2019_1964_MOESM6_ESM.xlsx]

## Sheet: G2_S4vsG2_CK
Table S4. Salt stress related genes (GO:0009651 Response to salt stress)
Gene_ID	log2FoldChange	padj	NR ID	NR Description	NT ID	NT Description	KO ID	KO Description	Swissprot ID	Swissprot Description	PFAM ID	PFAM description	Gene Ontology Biological Pathway	BP Description	Gene Ontology Molecular Function	MF Description	Gene Ontology Cellular Component	CC Description	KOG ID	KOG Description
Cluster-14027.231692	54475	0.0274	XP_008650822.1	PREDICTED: uncharacterized protein LOC100191942 isoform X1 [Zea mays]>gi|223949481|gb|ACN28824.1| unknown [Zea mays]>gi|223949571|gb|ACN28869.1| unknown [Zea mays]>gi|414886774|tpg|DAA62788.1| TPA: malic enzyme [Zea mays]	XM_004957710.3	PREDICTED: Setaria italica NAD-dependent malic enzyme 62 kDa isoform, mitochondrial (LOC101754809), mRNA	K00028	malate dehydrogenase (decarboxylating)	P37221	NAD-dependent malic enzyme 62 kDa isoform, mitochondrial OS=Solanum tuberosum PE=1 SV=1	PF00390//PF03949	Malic enzyme, N-terminal domain//Malic enzyme, NAD binding domain	GO:0015976//GO:0055114//GO:0006099//GO:0006090//GO:0009651//GO:0006108	carbon utilization//oxidation-reduction process//tricarboxylic acid cycle//pyruvate metabolic process//response to salt stress//malate metabolic process	GO:0008270//GO:0004471//GO:0051287//GO:0005524//GO:0042803//GO:0050897	zinc ion binding//malate dehydrogenase (decarboxylating) (NAD+) activity//NAD binding//ATP binding//protein homodimerization activity//cobalt ion binding	GO:0009507	chloroplast	KOG1257	NADP+-dependent malic enzyme
Cluster-14027.231386	49507	2.12e-25	XP_002458281.1	hypothetical protein SORBIDRAFT_03g030620 [Sorghum bicolor]>gi|241930256|gb|EES03401.1| hypothetical protein SORBIDRAFT_03g030620 [Sorghum bicolor]	XM_002458236.1	Sorghum bicolor hypothetical protein, mRNA	K17725	sulfur dioxygenase	Q9C8L4	Persulfide dioxygenase ETHE1 homolog, mitochondrial OS=Arabidopsis thaliana GN=GLY3 PE=1 SV=3	--	--	GO:0009651	response to salt stress	GO:0016788	hydrolase activity, acting on ester bonds	--	--	KOG0814	Glyoxylase
Cluster-14027.196826	42577	3.01e-12	NP_001042792.1	Os01g0292200 [Oryza sativa Japonica Group]>gi|75334984|sp|Q9LGV5.1|CIPK1_ORYSJ RecName: Full=CBL-interacting protein kinase 1; AltName: Full=OsCIPK01>gi|8468028|dbj|BAA96628.1| putative CBL-interacting protein kinase 1 [Oryza sativa Japonica Group]>gi|113532323|dbj|BAF04706.1| Os01g0292200 [Oryza sativa Japonica Group]>gi|189099603|gb|ACD76973.1| CBL-interacting protein kinase 1 [Oryza sativa Jap…	XM_015766590.1	PREDICTED: Oryza sativa Japonica Group CBL-interacting protein kinase 1 (LOC4325161), mRNA	K07198	5'-AMP-activated protein kinase, catalytic alpha subunit	Q9LGV5	CBL-interacting protein kinase 1 OS=Oryza sativa subsp. japonica GN=CIPK1 PE=2 SV=1	PF07714//PF00069	Protein tyrosine kinase//Protein kinase domain	GO:0006468//GO:0009651//GO:0016310//GO:0007165//GO:0009737//GO:0009069	protein phosphorylation//response to salt stress//phosphorylation//signal transduction//response to abscisic acid//serine family amino acid metabolic process	GO:0004672//GO:0004674//GO:0004713//GO:0005524	protein kinase activity//protein serine/threonine kinase activity//protein tyrosine kinase activity//ATP binding	GO:0005886	plasma membrane	KOG0583	Serine/threonine protein kinase
Cluster-14027.190185	34055	1.22e-07	XP_002455492.1	hypothetical protein SORBIDRAFT_03g011880 [Sorghum bicolor]>gi|229609765|gb|ACQ83498.1| CBL-interacting protein kinase 21 [Sorghum bicolor]>gi|241927467|gb|EES00612.1| hypothetical protein SORBIDRAFT_03g011880 [Sorghum bicolor]	XM_002455447.1	Sorghum bicolor hypothetical protein, mRNA	K07198	5'-AMP-activated protein kinase, catalytic alpha subunit	Q9LGV5	CBL-interacting protein kinase 1 OS=Oryza sativa subsp. japonica GN=CIPK1 PE=2 SV=1	PF00069//PF07714	Protein kinase domain//Protein tyrosine kinase	GO:0009737//GO:0009069//GO:0007165//GO:0006468//GO:0016310//GO:0009651	response to abscisic acid//serine family amino acid metabolic process//signal transduction//protein phosphorylation//phosphorylation//response to salt stress	GO:0004674//GO:0004672//GO:0005524	protein serine/threonine kinase activity//protein kinase activity//ATP binding	GO:0005886	plasma membrane	--	--
Cluster-14027.130203	25169	5.93e-09	XP_002458281.1	hypothetical protein SORBIDRAFT_03g030620 [Sorghum bicolor]>gi|241930256|gb|EES03401.1| hypothetical protein SORBIDRAFT_03g030620 [Sorghum bicolor]	XM_002458236.1	Sorghum bicolor hypothetical protein, mRNA	K17725	sulfur dioxygenase	Q9C8L4	Persulfide dioxygenase ETHE1 homolog, mitochondrial OS=Arabidopsis thaliana GN=GLY3 PE=1 SV=3	--	--	GO:0009651	response to salt stress	GO:0016788	hydrolase activity, acting on ester bonds	--	--	KOG0814	Glyoxylase
Cluster-14027.209414	24094	0.000176	EAZ12734.1	hypothetical protein OsJ_02652 [Oryza sativa Japonica Group]>gi|215769470|dbj|BAH01699.1| unnamed protein product [Oryza sativa Japonica Group]	XM_002455929.1	Sorghum bicolor hypothetical protein, mRNA	K13412	calcium-dependent protein kinase	A2ZVI7	Calcium-dependent protein kinase 1 OS=Oryza sativa subsp. japonica GN=CPK1 PE=2 SV=1	PF13833//PF13202//PF00036//PF13499//PF10591//PF12763//PF07714//PF00069//PF13405	EF-hand domain pair//EF hand//EF hand//EF-hand domain pair//Secreted protein acidic and rich in cysteine Ca binding region//Cytoskeletal-regulatory complex EF hand//Protein tyrosine kinase//Protein kinase domain//EF-hand domain	GO:0016310//GO:0010359//GO:0009069//GO:0007165//GO:0009651//GO:0006468//GO:0010119//GO:0009738	phosphorylation//regulation of anion channel activity//serine family amino acid metabolic process//signal transduction//response to salt stress//protein phosphorylation//regulation of stomatal movement//abscisic acid-activated signaling pathway	GO:0005524//GO:0005515//GO:0004674//GO:0004672//GO:0005509	ATP binding//protein binding//protein serine/threonine kinase activity//protein kinase activity//calcium ion binding	GO:0005773//GO:0005578//GO:0005886	vacuole//proteinaceous extracellular matrix//plasma membrane	--	--
Cluster-14027.189242	16044	0.02	XP_002458281.1	hypothetical protein SORBIDRAFT_03g030620 [Sorghum bicolor]>gi|241930256|gb|EES03401.1| hypothetical protein SORBIDRAFT_03g030620 [Sorghum bicolor]	XM_004969413.3	PREDICTED: Setaria italica persulfide dioxygenase ETHE1 homolog, mitochondrial (LOC101785668), mRNA	K17725	sulfur dioxygenase	Q9C8L4	Persulfide dioxygenase ETHE1 homolog, mitochondrial OS=Arabidopsis thaliana GN=GLY3 PE=1 SV=3	--	--	GO:0009651	response to salt stress	GO:0016788	hydrolase activity, acting on ester bonds	--	--	KOG0814	Glyoxylase
Cluster-14027.90003	14432	0.0087935	XP_002458728.1	hypothetical protein SORBIDRAFT_03g039140 [Sorghum bicolor]>gi|241930703|gb|EES03848.1| hypothetical protein SORBIDRAFT_03g039140 [Sorghum bicolor]	XM_002458683.1	Sorghum bicolor hypothetical protein, mRNA	--	--	A2CIR5	Ankyrin repeat-containing protein NPR4 OS=Oryza sativa subsp. japonica GN=NPR4 PE=2 SV=1	PF09445//PF09177//PF06305//PF02038//PF09726//PF03030//PF03854//PF13606//PF00023	RNA cap guanine-N2 methyltransferase//Syntaxin 6, N-terminal//Protein of unknown function (DUF1049)//ATP1G1/PLM/MAT8 family//Transmembrane protein//Inorganic H+ pyrophosphatase//P-11 zinc finger//Ankyrin repeat//Ankyrin repeat	GO:0006811//GO:0048193//GO:0015992//GO:0006119//GO:0001510//GO:0009651//GO:0009452	ion transport//Golgi vesicle transport//proton transport//oxidative phosphorylation//RNA methylation//response to salt stress//7-methylguanosine RNA capping	GO:0005515//GO:0005216//GO:0004427//GO:0008168//GO:0003723//GO:0009678//GO:0008270	protein binding//ion channel activity//inorganic diphosphatase activity//methyltransferase activity//RNA binding//hydrogen-translocating pyrophosphatase activity//zinc ion binding	GO:0016020//GO:0005886//GO:0005887//GO:0016021	membrane//plasma membrane//integral component of plasma membrane//integral component of membrane	KOG0504	FOG: Ankyrin repeat
Cluster-14027.190184	13951	0.0064761	NP_001042792.1	Os01g0292200 [Oryza sativa Japonica Group]>gi|75334984|sp|Q9LGV5.1|CIPK1_ORYSJ RecName: Full=CBL-interacting protein kinase 1; AltName: Full=OsCIPK01>gi|8468028|dbj|BAA96628.1| putative CBL-interacting protein kinase 1 [Oryza sativa Japonica Group]>gi|113532323|dbj|BAF04706.1| Os01g0292200 [Oryza sativa Japonica Group]>gi|189099603|gb|ACD76973.1| CBL-interacting protein kinase 1 [Oryza sativa Jap…	XM_010232499.2	PREDICTED: Brachypodium distachyon CBL-interacting protein kinase 1 (LOC100823874), transcript variant X2, mRNA	K07198	5'-AMP-activated protein kinase, catalytic alpha subunit	Q9LGV5	CBL-interacting protein kinase 1 OS=Oryza sativa subsp. japonica GN=CIPK1 PE=2 SV=1	PF07714//PF00069	Protein tyrosine kinase//Protein kinase domain	GO:0009069//GO:0009737//GO:0007165//GO:0009651//GO:0016310//GO:0006468	serine family amino acid metabolic process//response to abscisic acid//signal transduction//response to salt stress//phosphorylation//protein phosphorylation	GO:0005524//GO:0004713//GO:0004674//GO:0004672	ATP binding//protein tyrosine kinase activity//protein serine/threonine kinase activity//protein kinase activity	GO:0005886	plasma membrane	KOG0583	Serine/threonine protein kinase
Cluster-14027.149173	13206	5.49e-09	XP_002451639.1	hypothetical protein SORBIDRAFT_04g005040 [Sorghum bicolor]>gi|241931470|gb|EES04615.1| hypothetical protein SORBIDRAFT_04g005040 [Sorghum bicolor]	XM_002451594.1	Sorghum bicolor hypothetical protein, mRNA	K02145	V-type H+-transporting ATPase subunit A	P09469	V-type proton ATPase catalytic subunit A OS=Daucus carota PE=2 SV=1	PF02874//PF00006//PF00306	ATP synthase alpha/beta family, beta-barrel domain//ATP synthase alpha/beta family, nucleotide-binding domain//ATP synthase alpha/beta chain, C terminal domain	GO:0007030//GO:0015992//GO:0015991//GO:0046034//GO:0015986//GO:0009555//GO:0009651//GO:0006119	Golgi organization//proton transport//ATP hydrolysis coupled proton transport//ATP metabolic process//ATP synthesis coupled proton transport//pollen development//response to salt stress//oxidative phosphorylation	GO:0046933//GO:0005524//GO:0016820//GO:0046961	proton-transporting ATP synthase activity, rotational mechanism//ATP binding//hydrolase activity, acting on acid anhydrides, catalyzing transmembrane movement of substances//proton-transporting ATPase activity, rotational mechanism	GO:0005886//GO:0005774//GO:0005618//GO:0033178//GO:0033180//GO:0000325//GO:0045259//GO:0009941	plasma membrane//vacuolar membrane//cell wall//proton-transporting two-sector ATPase complex, catalytic domain//proton-transporting V-type ATPase, V1 domain//plant-type vacuole//proton-transporting ATP synthase complex//chloroplast envelope	KOG1352	Vacuolar H+-ATPase V1 sector, subunit A
Cluster-14027.146671	12089	2.2e-05	XP_008650822.1	PREDICTED: uncharacterized protein LOC100191942 isoform X1 [Zea mays]>gi|223949481|gb|ACN28824.1| unknown [Zea mays]>gi|223949571|gb|ACN28869.1| unknown [Zea mays]>gi|414886774|tpg|DAA62788.1| TPA: malic enzyme [Zea mays]	XM_004957710.3	PREDICTED: Setaria italica NAD-dependent malic enzyme 62 kDa isoform, mitochondrial (LOC101754809), mRNA	K00028	malate dehydrogenase (decarboxylating)	P37221	NAD-dependent malic enzyme 62 kDa isoform, mitochondrial OS=Solanum tuberosum PE=1 SV=1	PF03949//PF00390//PF02775	Malic enzyme, NAD binding domain//Malic enzyme, N-terminal domain//Thiamine pyrophosphate enzyme, C-terminal TPP binding domain	GO:0009651//GO:0006108//GO:0006099//GO:0006090//GO:0055114//GO:0015976	response to salt stress//malate metabolic process//tricarboxylic acid cycle//pyruvate metabolic process//oxidation-reduction process//carbon utilization	GO:0030976//GO:0042803//GO:0050897//GO:0051287//GO:0005524//GO:0008270//GO:0004471//GO:0003824	thiamine pyrophosphate binding//protein homodimerization activity//cobalt ion binding//NAD binding//ATP binding//zinc ion binding//malate dehydrogenase (decarboxylating) (NAD+) activity//catalytic activity	GO:0009507	chloroplast	KOG1257	NADP+-dependent malic enzyme
Cluster-14027.198243	11098	0.000829	XP_002438654.1	hypothetical protein SORBIDRAFT_10g023680 [Sorghum bicolor]>gi|229609797|gb|ACQ83514.1| CBL-interacting protein kinase 24 [Sorghum bicolor]>gi|241916877|gb|EER90021.1| hypothetical protein SORBIDRAFT_10g023680 [Sorghum bicolor]	XM_002438609.1	Sorghum bicolor hypothetical protein, mRNA	--	--	Q69Q47	CBL-interacting protein kinase 24 OS=Oryza sativa subsp. japonica GN=CIPK24 PE=1 SV=1	PF03822	NAF domain	GO:0006468//GO:0016310//GO:0009651//GO:0009069//GO:0007165	protein phosphorylation//phosphorylation//response to salt stress//serine family amino acid metabolic process//signal transduction	GO:0005524//GO:0004674	ATP binding//protein serine/threonine kinase activity	GO:0009705	plant-type vacuole membrane	--	--
Cluster-14027.190190	3837	0.00011145	NP_001042792.1	Os01g0292200 [Oryza sativa Japonica Group]>gi|75334984|sp|Q9LGV5.1|CIPK1_ORYSJ RecName: Full=CBL-interacting protein kinase 1; AltName: Full=OsCIPK01>gi|8468028|dbj|BAA96628.1| putative CBL-interacting protein kinase 1 [Oryza sativa Japonica Group]>gi|113532323|dbj|BAF04706.1| Os01g0292200 [Oryza sativa Japonica Group]>gi|189099603|gb|ACD76973.1| CBL-interacting protein kinase 1 [Oryza sativa Jap…	XM_010232499.2	PREDICTED: Brachypodium distachyon CBL-interacting protein kinase 1 (LOC100823874), transcript variant X2, mRNA	K07198	5'-AMP-activated protein kinase, catalytic alpha subunit	Q9LGV5	CBL-interacting protein kinase 1 OS=Oryza sativa subsp. japonica GN=CIPK1 PE=2 SV=1	PF01352//PF06858//PF02150	KRAB box//Nucleolar GTP-binding protein 1 (NOG1)//RNA polymerases M/15 Kd subunit	GO:0006468//GO:0009651//GO:0009069//GO:0009737//GO:0007165//GO:0016310//GO:0006206//GO:0006144//GO:0006355//GO:0006351	protein phosphorylation//response to salt stress//serine family amino acid metabolic process//response to abscisic acid//signal transduction//phosphorylation//pyrimidine nucleobase metabolic process//purine nucleobase metabolic process//regulation of transcription, DNA-templated//transcription, DNA-templated	GO:0005525//GO:0005524//GO:0003677//GO:0003676//GO:0004674//GO:0004713//GO:0003899	GTP binding//ATP binding//DNA binding//nucleic acid binding//protein serine/threonine kinase activity//protein tyrosine kinase activity//DNA-directed RNA polymerase activity	GO:0005730//GO:0005622//GO:0005886	nucleolus//intracellular//plasma membrane	--	--
Cluster-14027.211592	1.94	0.041407	XP_002460985.1	hypothetical protein SORBIDRAFT_02g038720 [Sorghum bicolor]>gi|241924362|gb|EER97506.1| hypothetical protein SORBIDRAFT_02g038720 [Sorghum bicolor]	--	--	--	--	Q6Z4G8	COBRA-like protein 1 OS=Oryza sativa subsp. japonica GN=BC1L6 PE=2 SV=1	--	--	GO:0009651//GO:0009825//GO:0010215	response to salt stress//multidimensional cell growth//cellulose microfibril organization	--	--	GO:0009505//GO:0046658//GO:0009930	plant-type cell wall//anchored component of plasma membrane//longitudinal side of cell surface	--	--
Cluster-14027.158801	0.9275	0.0423	XP_002451639.1	hypothetical protein SORBIDRAFT_04g005040 [Sorghum bicolor]>gi|241931470|gb|EES04615.1| hypothetical protein SORBIDRAFT_04g005040 [Sorghum bicolor]	XM_002451594.1	Sorghum bicolor hypothetical protein, mRNA	K02145	V-type H+-transporting ATPase subunit A	P09469	V-type proton ATPase catalytic subunit A OS=Daucus carota PE=2 SV=1	PF00006//PF00306//PF02874	ATP synthase alpha/beta family, nucleotide-binding domain//ATP synthase alpha/beta chain, C terminal domain//ATP synthase alpha/beta family, beta-barrel domain	GO:0007030//GO:0015991//GO:0015992//GO:0046034//GO:0009651//GO:0006119//GO:0009555//GO:0015986	Golgi organization//ATP hydrolysis coupled proton transport//proton transport//ATP metabolic process//response to salt stress//oxidative phosphorylation//pollen development//ATP synthesis coupled proton transport	GO:0005524//GO:0046933//GO:0046961//GO:0016820	ATP binding//proton-transporting ATP synthase activity, rotational mechanism//proton-transporting ATPase activity, rotational mechanism//hydrolase activity, acting on acid anhydrides, catalyzing transmembrane movement of substances	GO:0005774//GO:0005886//GO:0000325//GO:0033180//GO:0045259//GO:0009941//GO:0005618//GO:0033178	vacuolar membrane//plasma membrane//plant-type vacuole//proton-transporting V-type ATPase, V1 domain//proton-transporting ATP synthase complex//chloroplast envelope//cell wall//proton-transporting two-sector ATPase complex, catalytic domain	KOG1352	Vacuolar H+-ATPase V1 sector, subunit A
Cluster-14027.176822	0.92026	0.00028788	XP_002438654.1	hypothetical protein SORBIDRAFT_10g023680 [Sorghum bicolor]>gi|229609797|gb|ACQ83514.1| CBL-interacting protein kinase 24 [Sorghum bicolor]>gi|241916877|gb|EER90021.1| hypothetical protein SORBIDRAFT_10g023680 [Sorghum bicolor]	XM_002438609.1	Sorghum bicolor hypothetical protein, mRNA	--	--	Q69Q47	CBL-interacting protein kinase 24 OS=Oryza sativa subsp. japonica GN=CIPK24 PE=1 SV=1	PF01649//PF03822//PF06293//PF00069//PF07714	Ribosomal protein S20//NAF domain//Lipopolysaccharide kinase (Kdo/WaaP) family//Protein kinase domain//Protein tyrosine kinase	GO:0009651//GO:0006468//GO:0009069//GO:0007165//GO:0042254//GO:0006412//GO:0016310	response to salt stress//protein phosphorylation//serine family amino acid metabolic process//signal transduction//ribosome biogenesis//translation//phosphorylation	GO:0003723//GO:0016773//GO:0005524//GO:0003735//GO:0004672//GO:0004674	RNA binding//phosphotransferase activity, alcohol group as acceptor//ATP binding//structural constituent of ribosome//protein kinase activity//protein serine/threonine kinase activity	GO:0005622//GO:0016020//GO:0005840//GO:0009705	intracellular//membrane//ribosome//plant-type vacuole membrane	--	--
Cluster-14027.129089	0.81804	0.0061408	NP_001152605.1	3-isopropylmalate dehydratase small subunit 2 [Zea mays]>gi|195616716|gb|ACG30188.1| 3-isopropylmalate dehydratase small subunit 2 [Zea mays]>gi|195618202|gb|ACG30931.1| 3-isopropylmalate dehydratase small subunit 2 [Zea mays]	XM_004953270.1	PREDICTED: Setaria italica 3-isopropylmalate dehydratase small subunit 3-like (LOC101779382), mRNA	K01704	3-isopropylmalate/(R)-2-methylmalate dehydratase small subunit	Q9ZW85	3-isopropylmalate dehydratase small subunit 3 OS=Arabidopsis thaliana GN=At2g43090 PE=1 SV=1	PF00694	Aconitase C-terminal domain	GO:0009651//GO:0009099//GO:0009097//GO:0009098//GO:0008152	response to salt stress//valine biosynthetic process//isoleucine biosynthetic process//leucine biosynthetic process//metabolic process	GO:0003861	3-isopropylmalate dehydratase activity	GO:0009570//GO:0009316	chloroplast stroma//3-isopropylmalate dehydratase complex	KOG0454	3-isopropylmalate dehydratase (aconitase superfamily)
Cluster-14027.163583	0.8142	0.00014144	XP_002439762.1	hypothetical protein SORBIDRAFT_09g019630 [Sorghum bicolor]>gi|241945047|gb|EES18192.1| hypothetical protein SORBIDRAFT_09g019630 [Sorghum bicolor]	--	--	--	--	--	--	PF01738	Dienelactone hydrolase family	GO:0009651	response to salt stress	GO:0016787	hydrolase activity	GO:0048046//GO:0005886//GO:0005737//GO:0005634	apoplast//plasma membrane//cytoplasm//nucleus	--	--
Cluster-14027.176826	0.77304	0.012007	XP_002455492.1	hypothetical protein SORBIDRAFT_03g011880 [Sorghum bicolor]>gi|229609765|gb|ACQ83498.1| CBL-interacting protein kinase 21 [Sorghum bicolor]>gi|241927467|gb|EES00612.1| hypothetical protein SORBIDRAFT_03g011880 [Sorghum bicolor]	JN655677.1	Hordeum vulgare subsp. spontaneum CBL-interacting protein kinase 17 (CIPK17) mRNA, complete cds	K07198	5'-AMP-activated protein kinase, catalytic alpha subunit	Q9LGV5	CBL-interacting protein kinase 1 OS=Oryza sativa subsp. japonica GN=CIPK1 PE=2 SV=1	PF00069//PF07714//PF06293//PF10716	Protein kinase domain//Protein tyrosine kinase//Lipopolysaccharide kinase (Kdo/WaaP) family//NADH dehydrogenase transmembrane subunit	GO:0006118//GO:0055114//GO:0009737//GO:0009069//GO:0007165//GO:0006468//GO:0009651//GO:0016310	obsolete electron transport//oxidation-reduction process//response to abscisic acid//serine family amino acid metabolic process//signal transduction//protein phosphorylation//response to salt stress//phosphorylation	GO:0004674//GO:0016773//GO:0004672//GO:0005524//GO:0016655	protein serine/threonine kinase activity//phosphotransferase activity, alcohol group as acceptor//protein kinase activity//ATP binding//oxidoreductase activity, acting on NAD(P)H, quinone or similar compound as acceptor	GO:0005886//GO:0016020	plasma membrane//membrane	--	--
Cluster-14027.169731	0.76498	0.003083	XP_002463275.1	hypothetical protein SORBIDRAFT_02g041030 [Sorghum bicolor]>gi|241926652|gb|EER99796.1| hypothetical protein SORBIDRAFT_02g041030 [Sorghum bicolor]	XM_004958441.3	PREDICTED: Setaria italica gamma carbonic anhydrase 2, mitochondrial (LOC101771964), mRNA	--	--	Q9C6B3	Gamma carbonic anhydrase 2, mitochondrial OS=Arabidopsis thaliana GN=GAMMACA2 PE=1 SV=1	--	--	GO:0009651//GO:0009901	response to salt stress//anther dehiscence	GO:0016740	transferase activity	GO:0005747//GO:0009507	mitochondrial respiratory chain complex I//chloroplast	--	--
Cluster-14027.181983	0.73957	0.019582	NP_001044193.1	Os01g0739000 [Oryza sativa Japonica Group]>gi|57899480|dbj|BAD86941.1| putative mitochondrial processing peptidase [Oryza sativa Japonica Group]>gi|113533724|dbj|BAF06107.1| Os01g0739000 [Oryza sativa Japonica Group]>gi|215697499|dbj|BAG91493.1| unnamed protein product [Oryza sativa Japonica Group]>gi|215707190|dbj|BAG93650.1| unnamed protein product [Oryza sativa Japonica Group]>gi|530684242|gb|…	XM_015766153.1	PREDICTED: Oryza sativa Japonica Group mitochondrial-processing peptidase subunit alpha (LOC4327198), mRNA	K01412	mitochondrial-processing peptidase subunit alpha	P29677	Mitochondrial-processing peptidase subunit alpha OS=Solanum tuberosum GN=MPP PE=1 SV=1	--	--	GO:0006508//GO:0009651	proteolysis//response to salt stress	GO:0005524//GO:0046872//GO:0004222//GO:0008270	ATP binding//metal ion binding//metalloendopeptidase activity//zinc ion binding	GO:0005750//GO:0005759//GO:0005758//GO:0009507//GO:0005886//GO:0005741	mitochondrial respiratory chain complex III//mitochondrial matrix//mitochondrial intermembrane space//chloroplast//plasma membrane//mitochondrial outer membrane	KOG2067	Mitochondrial processing peptidase, alpha subunit
Cluster-14027.180575	0.70965	0.0029496	XP_002438654.1	hypothetical protein SORBIDRAFT_10g023680 [Sorghum bicolor]>gi|229609797|gb|ACQ83514.1| CBL-interacting protein kinase 24 [Sorghum bicolor]>gi|241916877|gb|EER90021.1| hypothetical protein SORBIDRAFT_10g023680 [Sorghum bicolor]	XM_002438609.1	Sorghum bicolor hypothetical protein, mRNA	--	--	Q69Q47	CBL-interacting protein kinase 24 OS=Oryza sativa subsp. japonica GN=CIPK24 PE=1 SV=1	PF06293//PF03822//PF07714//PF00069	Lipopolysaccharide kinase (Kdo/WaaP) family//NAF domain//Protein tyrosine kinase//Protein kinase domain	GO:0007165//GO:0009069//GO:0009651//GO:0016310//GO:0006468	signal transduction//serine family amino acid metabolic process//response to salt stress//phosphorylation//protein phosphorylation	GO:0016773//GO:0004674//GO:0004672//GO:0005524	phosphotransferase activity, alcohol group as acceptor//protein serine/threonine kinase activity//protein kinase activity//ATP binding	GO:0009705//GO:0016020	plant-type vacuole membrane//membrane	--	--
Cluster-14027.195126	0.67744	0.017877	NP_001152605.1	3-isopropylmalate dehydratase small subunit 2 [Zea mays]>gi|195616716|gb|ACG30188.1| 3-isopropylmalate dehydratase small subunit 2 [Zea mays]>gi|195618202|gb|ACG30931.1| 3-isopropylmalate dehydratase small subunit 2 [Zea mays]	XM_004953270.1	PREDICTED: Setaria italica 3-isopropylmalate dehydratase small subunit 3-like (LOC101779382), mRNA	K01704	3-isopropylmalate/(R)-2-methylmalate dehydratase small subunit	Q9ZW85	3-isopropylmalate dehydratase small subunit 3 OS=Arabidopsis thaliana GN=At2g43090 PE=1 SV=1	PF00694	Aconitase C-terminal domain	GO:0009098//GO:0008152//GO:0009651//GO:0009099//GO:0009097	leucine biosynthetic process//metabolic process//response to salt stress//valine biosynthetic process//isoleucine biosynthetic process	GO:0003861	3-isopropylmalate dehydratase activity	GO:0009316//GO:0009570	3-isopropylmalate dehydratase complex//chloroplast stroma	--	--
Cluster-14027.110430	0.66657	0.0033007	XP_002445645.1	hypothetical protein SORBIDRAFT_07g023320 [Sorghum bicolor]>gi|241941995|gb|EES15140.1| hypothetical protein SORBIDRAFT_07g023320 [Sorghum bicolor]	XM_004973645.3	PREDICTED: Setaria italica ATP synthase subunit d, mitochondrial (LOC101780192), mRNA	K02138	F-type H+-transporting ATPase subunit d	Q9FT52	ATP synthase subunit d, mitochondrial OS=Arabidopsis thaliana GN=At3g52300 PE=1 SV=3	--	--	GO:0015992//GO:0009651//GO:0015986	proton transport//response to salt stress//ATP synthesis coupled proton transport	GO:0015078//GO:0005507//GO:0008270	hydrogen ion transmembrane transporter activity//copper ion binding//zinc ion binding	GO:0005730//GO:0009535//GO:0005886//GO:0000276//GO:0022626	nucleolus//chloroplast thylakoid membrane//plasma membrane//mitochondrial proton-transporting ATP synthase complex, coupling factor F(o)//cytosolic ribosome	--	--
Cluster-14027.135632	0.62529	0.015896	XP_002445645.1	hypothetical protein SORBIDRAFT_07g023320 [Sorghum bicolor]>gi|241941995|gb|EES15140.1| hypothetical protein SORBIDRAFT_07g023320 [Sorghum bicolor]	XM_002445600.1	Sorghum bicolor hypothetical protein, mRNA	K02138	F-type H+-transporting ATPase subunit d	Q9FT52	ATP synthase subunit d, mitochondrial OS=Arabidopsis thaliana GN=At3g52300 PE=1 SV=3	--	--	GO:0009651//GO:0015992//GO:0015986	response to salt stress//proton transport//ATP synthesis coupled proton transport	GO:0015078//GO:0008270//GO:0005507	hydrogen ion transmembrane transporter activity//zinc ion binding//copper ion binding	GO:0009535//GO:0005730//GO:0022626//GO:0000276//GO:0005886	chloroplast thylakoid membrane//nucleolus//cytosolic ribosome//mitochondrial proton-transporting ATP synthase complex, coupling factor F(o)//plasma membrane	--	--
Cluster-14027.189399	0.58587	0.03839	XP_002457199.1	hypothetical protein SORBIDRAFT_03g003160 [Sorghum bicolor]>gi|241929174|gb|EES02319.1| hypothetical protein SORBIDRAFT_03g003160 [Sorghum bicolor]	XM_004968443.3	PREDICTED: Setaria italica mitochondrial-processing peptidase subunit alpha-like (LOC101756506), mRNA	K01412	mitochondrial-processing peptidase subunit alpha	P29677	Mitochondrial-processing peptidase subunit alpha OS=Solanum tuberosum GN=MPP PE=1 SV=1	--	--	GO:0009651//GO:0006508	response to salt stress//proteolysis	GO:0008270//GO:0046872//GO:0004222//GO:0005524	zinc ion binding//metal ion binding//metalloendopeptidase activity//ATP binding	GO:0005886//GO:0005741//GO:0005758//GO:0005759//GO:0009507//GO:0005750	plasma membrane//mitochondrial outer membrane//mitochondrial intermembrane space//mitochondrial matrix//chloroplast//mitochondrial respiratory chain complex III	KOG2067	Mitochondrial processing peptidase, alpha subunit
Cluster-14027.219001	0.55225	0.024538	XP_002445811.1	hypothetical protein SORBIDRAFT_07g026160 [Sorghum bicolor]>gi|241942161|gb|EES15306.1| hypothetical protein SORBIDRAFT_07g026160 [Sorghum bicolor]	XM_004981752.3	PREDICTED: Setaria italica nascent polypeptide-associated complex subunit alpha-like protein 1 (LOC101780920), mRNA	K03626	nascent polypeptide-associated complex subunit alpha	Q9LHG9	Nascent polypeptide-associated complex subunit alpha-like protein 1 OS=Arabidopsis thaliana GN=At3g12390 PE=1 SV=1	PF04147//PF04931//PF09026	Nop14-like family//DNA polymerase phi//Centromere protein B dimerisation domain	GO:0009651//GO:0006260//GO:0006355//GO:0006351	response to salt stress//DNA replication//regulation of transcription, DNA-templated//transcription, DNA-templated	GO:0003677//GO:0003682//GO:0003887	DNA binding//chromatin binding//DNA-directed DNA polymerase activity	GO:0042575//GO:0000785//GO:0005634//GO:0022626//GO:0000775//GO:0032040	DNA polymerase complex//chromatin//nucleus//cytosolic ribosome//chromosome, centromeric region//small-subunit processome	KOG2239	Transcription factor containing NAC and TS-N domains
Cluster-14027.173498	0.53376	0.040186	XP_002451687.1	hypothetical protein SORBIDRAFT_04g005870 [Sorghum bicolor]>gi|241931518|gb|EES04663.1| hypothetical protein SORBIDRAFT_04g005870 [Sorghum bicolor]	XM_004951583.3	PREDICTED: Setaria italica kynurenine formamidase-like (LOC101773399), transcript variant X2, mRNA	--	--	A9VHP8	Kynurenine formamidase OS=Bacillus weihenstephanensis (strain KBAB4) GN=kynB PE=3 SV=1	PF04199	Putative cyclase	GO:0046487//GO:0006568//GO:0019441//GO:0009651	glyoxylate metabolic process//tryptophan metabolic process//tryptophan catabolic process to kynurenine//response to salt stress	GO:0004061	arylformamidase activity	GO:0005618	cell wall	--	--
Cluster-14027.139505	0.51525	0.030327	XP_002453037.1	hypothetical protein SORBIDRAFT_04g037200 [Sorghum bicolor]>gi|241932868|gb|EES06013.1| hypothetical protein SORBIDRAFT_04g037200 [Sorghum bicolor]	XM_004954316.3	PREDICTED: Setaria italica NADH dehydrogenase [ubiquinone] 1 alpha subcomplex subunit 9, mitochondrial (LOC101774513), mRNA	K03953	NADH dehydrogenase (ubiquinone) 1 alpha subcomplex subunit 9	Q9SK66	NADH dehydrogenase [ubiquinone] 1 alpha subcomplex subunit 9, mitochondrial OS=Arabidopsis thaliana GN=At2g20360 PE=1 SV=2	PF00106//PF01073//PF01370	short chain dehydrogenase//3-beta hydroxysteroid dehydrogenase/isomerase family//NAD dependent epimerase/dehydratase family	GO:0008209//GO:0006694//GO:0008210//GO:0008207//GO:0009651//GO:0008152//GO:0055114	androgen metabolic process//steroid biosynthetic process//estrogen metabolic process//C21-steroid hormone metabolic process//response to salt stress//metabolic process//oxidation-reduction process	GO:0016491//GO:0050662//GO:0000166//GO:0003824//GO:0016616//GO:0003854	oxidoreductase activity//coenzyme binding//nucleotide binding//catalytic activity//oxidoreductase activity, acting on the CH-OH group of donors, NAD or NADP as acceptor//3-beta-hydroxy-delta5-steroid dehydrogenase activity	GO:0045271//GO:0005739	respiratory chain complex I//mitochondrion	KOG2865	NADH:ubiquinone oxidoreductase, NDUFA9/39kDa subunit
Cluster-14027.172033	-0.74017	0.0028997	XP_002460944.1	hypothetical protein SORBIDRAFT_02g037950 [Sorghum bicolor]>gi|241924321|gb|EER97465.1| hypothetical protein SORBIDRAFT_02g037950 [Sorghum bicolor]	XM_004958121.2	PREDICTED: Setaria italica interferon-related developmental regulator 2-like (LOC101781156), mRNA	--	--	Q12894	Interferon-related developmental regulator 2 OS=Homo sapiens GN=IFRD2 PE=1 SV=3	--	--	GO:0009651	response to salt stress	--	--	GO:0005634//GO:0005737	nucleus//cytoplasm	--	--
Cluster-14027.230649	-4392	7.54e-17	XP_002451638.1	hypothetical protein SORBIDRAFT_04g005010 [Sorghum bicolor]>gi|241931469|gb|EES04614.1| hypothetical protein SORBIDRAFT_04g005010 [Sorghum bicolor]	XM_002451593.1	Sorghum bicolor hypothetical protein, mRNA	--	--	Q6H501	Probable cation transporter HKT6 OS=Oryza sativa subsp. japonica GN=HKT6 PE=2 SV=2	PF02386	Cation transport protein	GO:0009651//GO:0006812//GO:0055085//GO:0006813//GO:0006814	response to salt stress//cation transport//transmembrane transport//potassium ion transport//sodium ion transport	GO:0008324	cation transmembrane transporter activity	GO:0005886	plasma membrane	KOG1341	Na+/K+ transporter
Cluster-14027.162962	-11339	0.013648	XP_002460944.1	hypothetical protein SORBIDRAFT_02g037950 [Sorghum bicolor]>gi|241924321|gb|EER97465.1| hypothetical protein SORBIDRAFT_02g037950 [Sorghum bicolor]	XM_004958121.2	PREDICTED: Setaria italica interferon-related developmental regulator 2-like (LOC101781156), mRNA	--	--	Q12894	Interferon-related developmental regulator 2 OS=Homo sapiens GN=IFRD2 PE=1 SV=3	--	--	GO:0009651	response to salt stress	--	--	GO:0005634//GO:0005737	nucleus//cytoplasm	--	--
Cluster-14027.225205	-25336	0.024865	XP_002465082.1	hypothetical protein SORBIDRAFT_01g031760 [Sorghum bicolor]>gi|241918936|gb|EER92080.1| hypothetical protein SORBIDRAFT_01g031760 [Sorghum bicolor]	XM_004983877.3	PREDICTED: Setaria italica interferon-related developmental regulator 2-like (LOC101758098), mRNA	--	--	Q5S1U6	Interferon-related developmental regulator 1 OS=Sus scrofa GN=IFRD1 PE=2 SV=1	--	--	GO:0009651	response to salt stress	--	--	GO:0005737//GO:0005634	cytoplasm//nucleus	--	--
Cluster-14027.142581	-28631	0.00040077	XP_002439762.1	hypothetical protein SORBIDRAFT_09g019630 [Sorghum bicolor]>gi|241945047|gb|EES18192.1| hypothetical protein SORBIDRAFT_09g019630 [Sorghum bicolor]	--	--	--	--	--	--	PF01738	Dienelactone hydrolase family	GO:0009651	response to salt stress	GO:0016787	hydrolase activity	GO:0005634//GO:0005737//GO:0005886//GO:0048046	nucleus//cytoplasm//plasma membrane//apoplast	--	--
Cluster-14027.230647	-43229	2.92e-07	XP_002451638.1	hypothetical protein SORBIDRAFT_04g005010 [Sorghum bicolor]>gi|241931469|gb|EES04614.1| hypothetical protein SORBIDRAFT_04g005010 [Sorghum bicolor]	XM_002451593.1	Sorghum bicolor hypothetical protein, mRNA	--	--	Q6H501	Probable cation transporter HKT6 OS=Oryza sativa subsp. japonica GN=HKT6 PE=2 SV=2	PF02386	Cation transport protein	GO:0006814//GO:0055085//GO:0006813//GO:0006812//GO:0009651	sodium ion transport//transmembrane transport//potassium ion transport//cation transport//response to salt stress	GO:0008324	cation transmembrane transporter activity	GO:0005886	plasma membrane	KOG1341	Na+/K+ transporter
Cluster-14027.180958	-45185	0.00191	XP_002455492.1	hypothetical protein SORBIDRAFT_03g011880 [Sorghum bicolor]>gi|229609765|gb|ACQ83498.1| CBL-interacting protein kinase 21 [Sorghum bicolor]>gi|241927467|gb|EES00612.1| hypothetical protein SORBIDRAFT_03g011880 [Sorghum bicolor]	JN655677.1	Hordeum vulgare subsp. spontaneum CBL-interacting protein kinase 17 (CIPK17) mRNA, complete cds	K07198	5'-AMP-activated protein kinase, catalytic alpha subunit	Q9LGV5	CBL-interacting protein kinase 1 OS=Oryza sativa subsp. japonica GN=CIPK1 PE=2 SV=1	--	--	GO:0006468//GO:0009651//GO:0016310//GO:0007165//GO:0009737//GO:0009069	protein phosphorylation//response to salt stress//phosphorylation//signal transduction//response to abscisic acid//serine family amino acid metabolic process	GO:0004674//GO:0005524	protein serine/threonine kinase activity//ATP binding	GO:0005886	plasma membrane	--	--
Cluster-14027.230650	-55502	6.02e-05	XP_002451638.1	hypothetical protein SORBIDRAFT_04g005010 [Sorghum bicolor]>gi|241931469|gb|EES04614.1| hypothetical protein SORBIDRAFT_04g005010 [Sorghum bicolor]	XM_002451593.1	Sorghum bicolor hypothetical protein, mRNA	--	--	Q6H501	Probable cation transporter HKT6 OS=Oryza sativa subsp. japonica GN=HKT6 PE=2 SV=2	PF02386//PF00499	Cation transport protein//NADH-ubiquinone/plastoquinone oxidoreductase chain 6	GO:0055114//GO:0006812//GO:0006744//GO:0006813//GO:0055085//GO:0015992//GO:0009651//GO:0006814//GO:0006120	oxidation-reduction process//cation transport//ubiquinone biosynthetic process//potassium ion transport//transmembrane transport//proton transport//response to salt stress//sodium ion transport//mitochondrial electron transport, NADH to ubiquinone	GO:0008324//GO:0008137	cation transmembrane transporter activity//NADH dehydrogenase (ubiquinone) activity	GO:0005886	plasma membrane	KOG1341	Na+/K+ transporter

## Sheet: G2_S3vsG2_CK
Table S4. Salt stress related genes (GO:0009651 Response to salt stress)
Gene_ID	log2FoldChange	padj	NR ID	NR Description	NT ID	NT Description	KO ID	KO Description	Swissprot ID	Swissprot Description	PFAM ID	PFAM description	Gene Ontology Biological Pathway	BP Description	Gene Ontology Molecular Function	MF Description	Gene Ontology Cellular Component	CC Description	KOG ID	KOG Description
Cluster-14027.266446	Inf	0.00056694	NP_001147716.1	CBL-interacting serine/threonine-protein kinase 1 [Zea mays]>gi|195613274|gb|ACG28467.1| CBL-interacting serine/threonine-protein kinase 1 [Zea mays]>gi|414590989|tpg|DAA41560.1| TPA: putative CBL-interacting protein kinase family protein [Zea mays]	XM_004958399.2	PREDICTED: Setaria italica CBL-interacting protein kinase 21 (LOC101754539), mRNA	K07198	5'-AMP-activated protein kinase, catalytic alpha subunit	Q0D4B2	CBL-interacting protein kinase 21 OS=Oryza sativa subsp. japonica GN=CIPK21 PE=2 SV=2	PF07714//PF00069//PF06293//PF03822	Protein tyrosine kinase//Protein kinase domain//Lipopolysaccharide kinase (Kdo/WaaP) family//NAF domain	GO:0016310//GO:0009651//GO:0006468//GO:0009737//GO:0009069//GO:0007165	phosphorylation//response to salt stress//protein phosphorylation//response to abscisic acid//serine family amino acid metabolic process//signal transduction	GO:0005524//GO:0004672//GO:0016773//GO:0004674	ATP binding//protein kinase activity//phosphotransferase activity, alcohol group as acceptor//protein serine/threonine kinase activity	GO:0016020//GO:0005886	membrane//plasma membrane	--	--
Cluster-14027.182899	39581	1.08e-06	NP_001042792.1	Os01g0292200 [Oryza sativa Japonica Group]>gi|75334984|sp|Q9LGV5.1|CIPK1_ORYSJ RecName: Full=CBL-interacting protein kinase 1; AltName: Full=OsCIPK01>gi|8468028|dbj|BAA96628.1| putative CBL-interacting protein kinase 1 [Oryza sativa Japonica Group]>gi|113532323|dbj|BAF04706.1| Os01g0292200 [Oryza sativa Japonica Group]>gi|189099603|gb|ACD76973.1| CBL-interacting protein kinase 1 [Oryza sativa Jap…	XM_015766590.1	PREDICTED: Oryza sativa Japonica Group CBL-interacting protein kinase 1 (LOC4325161), mRNA	K07198	5'-AMP-activated protein kinase, catalytic alpha subunit	Q9LGV5	CBL-interacting protein kinase 1 OS=Oryza sativa subsp. japonica GN=CIPK1 PE=2 SV=1	PF07714//PF00069	Protein tyrosine kinase//Protein kinase domain	GO:0006468//GO:0009651//GO:0016310//GO:0007165//GO:0009737//GO:0009069	protein phosphorylation//response to salt stress//phosphorylation//signal transduction//response to abscisic acid//serine family amino acid metabolic process	GO:0005524//GO:0004672//GO:0004674//GO:0004713	ATP binding//protein kinase activity//protein serine/threonine kinase activity//protein tyrosine kinase activity	GO:0005886	plasma membrane	KOG0583	Serine/threonine protein kinase
Cluster-14027.196826	35123	0.00070594	NP_001042792.1	Os01g0292200 [Oryza sativa Japonica Group]>gi|75334984|sp|Q9LGV5.1|CIPK1_ORYSJ RecName: Full=CBL-interacting protein kinase 1; AltName: Full=OsCIPK01>gi|8468028|dbj|BAA96628.1| putative CBL-interacting protein kinase 1 [Oryza sativa Japonica Group]>gi|113532323|dbj|BAF04706.1| Os01g0292200 [Oryza sativa Japonica Group]>gi|189099603|gb|ACD76973.1| CBL-interacting protein kinase 1 [Oryza sativa Jap…	XM_015766590.1	PREDICTED: Oryza sativa Japonica Group CBL-interacting protein kinase 1 (LOC4325161), mRNA	K07198	5'-AMP-activated protein kinase, catalytic alpha subunit	Q9LGV5	CBL-interacting protein kinase 1 OS=Oryza sativa subsp. japonica GN=CIPK1 PE=2 SV=1	PF07714//PF00069	Protein tyrosine kinase//Protein kinase domain	GO:0006468//GO:0009651//GO:0016310//GO:0007165//GO:0009737//GO:0009069	protein phosphorylation//response to salt stress//phosphorylation//signal transduction//response to abscisic acid//serine family amino acid metabolic process	GO:0004672//GO:0004674//GO:0004713//GO:0005524	protein kinase activity//protein serine/threonine kinase activity//protein tyrosine kinase activity//ATP binding	GO:0005886	plasma membrane	KOG0583	Serine/threonine protein kinase
Cluster-14027.182901	33766	0.0014263	NP_001042792.1	Os01g0292200 [Oryza sativa Japonica Group]>gi|75334984|sp|Q9LGV5.1|CIPK1_ORYSJ RecName: Full=CBL-interacting protein kinase 1; AltName: Full=OsCIPK01>gi|8468028|dbj|BAA96628.1| putative CBL-interacting protein kinase 1 [Oryza sativa Japonica Group]>gi|113532323|dbj|BAF04706.1| Os01g0292200 [Oryza sativa Japonica Group]>gi|189099603|gb|ACD76973.1| CBL-interacting protein kinase 1 [Oryza sativa Jap…	XM_015766590.1	PREDICTED: Oryza sativa Japonica Group CBL-interacting protein kinase 1 (LOC4325161), mRNA	K07198	5'-AMP-activated protein kinase, catalytic alpha subunit	Q9LGV5	CBL-interacting protein kinase 1 OS=Oryza sativa subsp. japonica GN=CIPK1 PE=2 SV=1	PF07714//PF00069	Protein tyrosine kinase//Protein kinase domain	GO:0007165//GO:0009069//GO:0009737//GO:0006468//GO:0009651//GO:0016310	signal transduction//serine family amino acid metabolic process//response to abscisic acid//protein phosphorylation//response to salt stress//phosphorylation	GO:0004674//GO:0004713//GO:0004672//GO:0005524	protein serine/threonine kinase activity//protein tyrosine kinase activity//protein kinase activity//ATP binding	GO:0005886	plasma membrane	KOG0583	Serine/threonine protein kinase
Cluster-14027.190185	25043	0.020733	XP_002455492.1	hypothetical protein SORBIDRAFT_03g011880 [Sorghum bicolor]>gi|229609765|gb|ACQ83498.1| CBL-interacting protein kinase 21 [Sorghum bicolor]>gi|241927467|gb|EES00612.1| hypothetical protein SORBIDRAFT_03g011880 [Sorghum bicolor]	XM_002455447.1	Sorghum bicolor hypothetical protein, mRNA	K07198	5'-AMP-activated protein kinase, catalytic alpha subunit	Q9LGV5	CBL-interacting protein kinase 1 OS=Oryza sativa subsp. japonica GN=CIPK1 PE=2 SV=1	PF00069//PF07714	Protein kinase domain//Protein tyrosine kinase	GO:0009737//GO:0009069//GO:0007165//GO:0006468//GO:0016310//GO:0009651	response to abscisic acid//serine family amino acid metabolic process//signal transduction//protein phosphorylation//phosphorylation//response to salt stress	GO:0004674//GO:0004672//GO:0005524	protein serine/threonine kinase activity//protein kinase activity//ATP binding	GO:0005886	plasma membrane	--	--
Cluster-14027.194848	0.93616	0.019435	XP_002458728.1	hypothetical protein SORBIDRAFT_03g039140 [Sorghum bicolor]>gi|241930703|gb|EES03848.1| hypothetical protein SORBIDRAFT_03g039140 [Sorghum bicolor]	XM_002458683.1	Sorghum bicolor hypothetical protein, mRNA	--	--	A2CIR5	Ankyrin repeat-containing protein NPR4 OS=Oryza sativa subsp. japonica GN=NPR4 PE=2 SV=1	PF09177//PF06305//PF09445//PF02038//PF03854//PF13606//PF03030//PF00023//PF09726	Syntaxin 6, N-terminal//Protein of unknown function (DUF1049)//RNA cap guanine-N2 methyltransferase//ATP1G1/PLM/MAT8 family//P-11 zinc finger//Ankyrin repeat//Inorganic H+ pyrophosphatase//Ankyrin repeat//Transmembrane protein	GO:0009452//GO:0001510//GO:0006119//GO:0009651//GO:0015992//GO:0048193//GO:0006811	7-methylguanosine RNA capping//RNA methylation//oxidative phosphorylation//response to salt stress//proton transport//Golgi vesicle transport//ion transport	GO:0009678//GO:0008270//GO:0008168//GO:0003723//GO:0005216//GO:0004427//GO:0005515	hydrogen-translocating pyrophosphatase activity//zinc ion binding//methyltransferase activity//RNA binding//ion channel activity//inorganic diphosphatase activity//protein binding	GO:0005887//GO:0016021//GO:0005886//GO:0016020	integral component of plasma membrane//integral component of membrane//plasma membrane//membrane	KOG0504	FOG: Ankyrin repeat
Cluster-14027.149173	0.78963	0.0043206	XP_002451639.1	hypothetical protein SORBIDRAFT_04g005040 [Sorghum bicolor]>gi|241931470|gb|EES04615.1| hypothetical protein SORBIDRAFT_04g005040 [Sorghum bicolor]	XM_002451594.1	Sorghum bicolor hypothetical protein, mRNA	K02145	V-type H+-transporting ATPase subunit A	P09469	V-type proton ATPase catalytic subunit A OS=Daucus carota PE=2 SV=1	PF02874//PF00006//PF00306	ATP synthase alpha/beta family, beta-barrel domain//ATP synthase alpha/beta family, nucleotide-binding domain//ATP synthase alpha/beta chain, C terminal domain	GO:0007030//GO:0015992//GO:0015991//GO:0046034//GO:0015986//GO:0009555//GO:0009651//GO:0006119	Golgi organization//proton transport//ATP hydrolysis coupled proton transport//ATP metabolic process//ATP synthesis coupled proton transport//pollen development//response to salt stress//oxidative phosphorylation	GO:0046933//GO:0005524//GO:0016820//GO:0046961	proton-transporting ATP synthase activity, rotational mechanism//ATP binding//hydrolase activity, acting on acid anhydrides, catalyzing transmembrane movement of substances//proton-transporting ATPase activity, rotational mechanism	GO:0005886//GO:0005774//GO:0005618//GO:0033178//GO:0033180//GO:0000325//GO:0045259//GO:0009941	plasma membrane//vacuolar membrane//cell wall//proton-transporting two-sector ATPase complex, catalytic domain//proton-transporting V-type ATPase, V1 domain//plant-type vacuole//proton-transporting ATP synthase complex//chloroplast envelope	KOG1352	Vacuolar H+-ATPase V1 sector, subunit A
Cluster-14027.230649	-22658	0.00121	XP_002451638.1	hypothetical protein SORBIDRAFT_04g005010 [Sorghum bicolor]>gi|241931469|gb|EES04614.1| hypothetical protein SORBIDRAFT_04g005010 [Sorghum bicolor]	XM_002451593.1	Sorghum bicolor hypothetical protein, mRNA	--	--	Q6H501	Probable cation transporter HKT6 OS=Oryza sativa subsp. japonica GN=HKT6 PE=2 SV=2	PF02386	Cation transport protein	GO:0009651//GO:0006812//GO:0055085//GO:0006813//GO:0006814	response to salt stress//cation transport//transmembrane transport//potassium ion transport//sodium ion transport	GO:0008324	cation transmembrane transporter activity	GO:0005886	plasma membrane	KOG1341	Na+/K+ transporter
Cluster-14027.230650	-26106	0.0022612	XP_002451638.1	hypothetical protein SORBIDRAFT_04g005010 [Sorghum bicolor]>gi|241931469|gb|EES04614.1| hypothetical protein SORBIDRAFT_04g005010 [Sorghum bicolor]	XM_002451593.1	Sorghum bicolor hypothetical protein, mRNA	--	--	Q6H501	Probable cation transporter HKT6 OS=Oryza sativa subsp. japonica GN=HKT6 PE=2 SV=2	PF02386//PF00499	Cation transport protein//NADH-ubiquinone/plastoquinone oxidoreductase chain 6	GO:0055114//GO:0006812//GO:0006744//GO:0006813//GO:0055085//GO:0015992//GO:0009651//GO:0006814//GO:0006120	oxidation-reduction process//cation transport//ubiquinone biosynthetic process//potassium ion transport//transmembrane transport//proton transport//response to salt stress//sodium ion transport//mitochondrial electron transport, NADH to ubiquinone	GO:0008324//GO:0008137	cation transmembrane transporter activity//NADH dehydrogenase (ubiquinone) activity	GO:0005886	plasma membrane	KOG1341	Na+/K+ transporter
