# Supplementary material for: RNASeq analysis of giant cane reveals the leaf transcriptome dynamics under long-term salt stress
Source: BMC Plant Biol. 2019 Aug 15;19:355. doi: 10.1186/s12870-019-1964-y (PMC6694640; doi:10.1186/s12870-019-1964-y)
Supplement: Supplementary file 7 — Table S5. Protein family and domain description. (XLSX 10 kb) [file 12870_2019_1964_MOESM7_ESM.xlsx]

## Sheet: Foglio1
Table S5 - Protein family and domain description
Cluster ID	Cluster description	Family Accession	Family Name	Family Description	Domain Accession	Domain Name	Domain Description
Cluster 14027.182899	Oryza sativa subsp. japonica Group CBL-interacting protein kinase 1 (CIPK1-SOS2 like)	pfam00069	PKc_like superfamily	Protein kinase family	cd14663	STKc_SnRK3	Catalytic domain of the Serine/Threonine Kinases, Sucrose nonfermenting 1-related protein
Cluster 14027.54233	Setaria italica probable cation transporter HKT9	TIGR00934	2a38euk superfamily	Potassium uptake protein, Trk family
Cluster 14027.181583	Arabidopsis thaliana Sodium/hydrogen exchanger 2 (NHX2)	TIGR00840	b_cpa1 superfamily; PRK05326	Sodium/hydrogen exchanger family; potassium/proton antiporter
Cluster-14027.231386	Arabidopsis thaliana Persulfide dioxygenase ETHE1	COG0491	GloB	Glyoxylase or a related metal-dependent hydrolase, beta-lactamase superfamily II	cd07724	POD-like_MBL-fold	ETHE1 (PDO type I), persulfide dioxygenase A
Cluster-14027.198243	Oryza sativa subsp. Japonica CBL-interacting protein kinase 24 (SOS2)	cl17070	AMPKA_C_like_superfamily	C-terminal regulatory domain of 5'-AMP-activated protein kinase (AMPK) alpha subunit and similar domains family	cd12195	CIPK_C	C-terminal regulatory domain of Calcineurin B-Like (CBL)-interacting protein kinases
Cluster-14027.155903	Phragmites australis pcnhx1 mRNA for putative Na+/H+ antiporter (NHX1)	TIGR00840	b_cpa1 superfamily; PRK05326	Sodium/hydrogen exchanger family; potassium/proton antiporter
